# Supplementary material for: Crossover shortage in potato is caused by StMSH4 mutant alleles and leads to either highly uniform unreduced pollen or sterility
Source: Genetics. 2023 Nov 7;226(1):iyad194. doi: 10.1093/genetics/iyad194 (PMC10763545; doi:10.1093/genetics/iyad194)
Supplement: iyad194_Supplementary_Data [file iyad194_supplementary_data.zip]

Archive with 8 entries (8 files):
- Table_S3_GENETICS-2023-306474.xlsx
- Table_S4_GENETICS-2023-306474.xlsx
- Figure_S1_GENETICS-2023-306474.pdf
- Figure_S2_GENETICS-2023-306474.pdf
- Figure_S3_GENETICS-2023-306474.pdf
- File_S1_GENETICS-2023-306474.txt
- Table_S1_GENETICS-2023-306474.xlsx
- Table_S2_GENETICS-2023-306474.xlsx
