# Supplementary material for: Crossover shortage in potato is caused by StMSH4 mutant alleles and leads to either highly uniform unreduced pollen or sterility
Source: Genetics. 2023 Nov 7;226(1):iyad194. doi: 10.1093/genetics/iyad194 (PMC10763545; doi:10.1093/genetics/iyad194)
Supplement: iyad194_Supplementary_Data [file iyad194_supplementary_data.zip › Table_S3_GENETICS-2023-306474.xlsx]

## Sheet: Sheet1
Clot et al. 2023 Crossover shortage in potato is caused by StMSH4 mutant alleles and leads to either highly uniform unreduced pollen or sterility
Table S3: KASP primers used to follow the segregation of StMSH4.t1 and StMSH4.f1 in population CRH and ERH
ID	Primer_AlleleX	Primer_AlleleY	Primer_Common	AlleleX	AlleleY	Sequence
MSH4_777	GAAGGTGACCAAGTTCATGCTWAGTTRTTACCTTTTTTATAAGTAATATTCA	GAAGGTCGGAGTCAACGGATTWAGTTRTTACCTTTTTTATAAGTAATATTCG	TTGTTGTTTTTCTKCCAGTTCTTTGGAT	T	C	ATTTAAAKAAAGAATCTGTGCCTAWGGTTCCCTGGATGCAAGTCGGTTTGMGATGTTAATTCAGTTAAAAATTGAATTTCCAAGTTATTCATAAATTCTAGTGAAGTTTGTCTCCTTAACTTTCAAAAAGACATTGTTGTTTTTCTKCCAGTTCTTTGGAT[T/C]GAATATTACTTATAAAAAAGGTAAYAACTWATTAAGMAGTAATTCAGAGTTGAAAAGAAAAGYAAACCATGCTTTYCCGAAATTTMACATCKTAACTGGCAATAGCAATTTATCSSCAGGTTGGAGTAGC
MSH4_168	GAAGGTGACCAAGTTCATGCTAACATGCAGCATTAATGGATGCA	GAAGGTCGGAGTCAACGGATTCTAACATGCAGCATTAATGGATGCC	GTAAGCACAGAGACATCCTCTCGTA	A	C	TTAGAATTTTTTCCCTTTCATGCTAACATGCAGCATTAATGGATGC[A/C]ATACGAGAGGATGTCTCTGTGCTTACTGTTCTTGCAGAAGTGTTGTGCCTTTTAGACATG
