# Supplementary material for: Crossover shortage in potato is caused by StMSH4 mutant alleles and leads to either highly uniform unreduced pollen or sterility
Source: Genetics. 2023 Nov 7;226(1):iyad194. doi: 10.1093/genetics/iyad194 (PMC10763545; doi:10.1093/genetics/iyad194)
Supplement: iyad194_Supplementary_Data [file iyad194_supplementary_data.zip › Table_S4_GENETICS-2023-306474.xlsx]

## Sheet: StMSH4_transposon_marker_Atlas_
Clot et al. 2023 Crossover shortage in potato is caused by StMSH4 mutant alleles and leads to either highly uniform unreduced pollen or sterility
Table S4: Frequency of k-mers specific for different StMSH4 sequence variants in a panel of tetraploid potato cultivars.
K-mer sets ks_StMSH4.t1/t2_start and ks_StMSH4.t1/t2_end contain k-mers specific to StMSH4.t1/t2 transposon start and end respectively.
K-mer set ks_StMSH4.f1 contains k-mers specific to StMSH4.f1 footprint. K-mer sets ks_MSH4_777:C and ks_MSH4_777:T contain k-mers specific to the C and T allele of KASP MSH4_777 respectively.
K-mers are shown in rows and varieties in columns. Numbers indicate k-mers frequencies in a given variety which depend both on the dosage of the given sequence in this variety and of the overall sequencing depth of this variety.
Varieties lacking all k-mers from a given set (frequency of 0) are considered nulliplex for the variant tagged by this specific k-mer set.
k-mers set	k-mers	Mona Lisa	Karnico	Am 66-42	Dolce Vita	Aromata	Ve 74-45	Osira	Mpi 19268	Karuva	PK 87-204-13	Taurus	Acoustic	Avano	Omega	Royal	Labadia	Marabel	Mara	Rock	Cmk1993-042-005	Mondeo	Hermes	AM 78-3787	Opal	Kardal	Fontane	CMK1990-331-163	Messina	Spunta	Bildtstar	Morene	Everest	Nicola	Annabelle	Vtn 62-33-3	Van Gogh	Miranda	Kartel	Maris Piper	Hansa	Russet Burbank	Red Scarlett	Cmk-2009-630-001	Sirtema	Panther	Jaerla	Lady Terra	Musica
ks_StMSH4.t1/t2_start	GGCGGATGGAATGGTCGGAGTCTCACAACTA	0	6	16	10	0	0	20	36	5	11	17	13	18	0	0	0	20	0	24	35	5	0	20	0	0	21	11	0	12	0	8	10	40	12	12	0	39	15	0	23	4	0	0	12	0	0	8	0
ks_StMSH4.t1/t2_start	GCGGATGGAATGGTCGGAGTCTCACAACTAA	0	6	16	10	0	0	19	35	5	11	17	14	18	0	0	0	19	0	22	35	5	0	20	0	0	20	11	0	12	0	8	10	40	12	12	0	40	15	0	23	4	0	0	12	0	0	8	0
ks_StMSH4.t1/t2_start	CGGATGGAATGGTCGGAGTCTCACAACTAAG	0	6	16	10	0	0	19	35	5	12	19	13	18	0	0	0	19	0	22	35	5	0	20	0	0	20	11	0	12	0	8	10	39	12	12	0	40	15	0	23	4	0	0	12	0	0	8	0
ks_StMSH4.t1/t2_start	GGATGGAATGGTCGGAGTCTCACAACTAAGG	0	6	16	10	0	0	21	35	6	12	20	13	18	0	0	0	19	0	21	35	5	0	20	0	0	20	11	0	13	0	8	10	40	12	12	0	39	15	0	23	4	0	0	12	0	0	8	0
ks_StMSH4.t1/t2_start	GATGGAATGGTCGGAGTCTCACAACTAAGGC	0	6	16	10	0	0	21	35	5	12	20	13	18	0	0	0	19	0	21	35	5	0	21	0	0	19	11	0	13	0	8	11	40	12	12	0	40	15	0	23	4	0	0	12	0	0	8	0
ks_StMSH4.t1/t2_start	ATGGAATGGTCGGAGTCTCACAACTAAGGCT	0	6	16	10	0	0	21	35	5	12	19	13	17	0	0	0	19	0	21	35	5	0	19	0	0	18	11	0	12	0	8	11	40	12	11	0	40	15	0	23	4	0	0	12	0	0	8	0
ks_StMSH4.t1/t2_start	TGGAATGGTCGGAGTCTCACAACTAAGGCTG	0	6	16	10	0	0	22	35	5	12	18	13	17	0	0	0	20	0	20	35	5	0	19	0	0	18	11	0	12	0	8	11	40	12	11	0	41	15	0	24	4	0	0	12	0	0	8	0
ks_StMSH4.t1/t2_start	GGAATGGTCGGAGTCTCACAACTAAGGCTGG	0	6	16	10	0	0	22	35	5	12	19	14	17	0	0	0	18	0	19	35	4	0	19	0	0	19	11	0	12	0	8	11	40	12	11	0	39	15	0	25	4	0	0	12	0	0	8	0
ks_StMSH4.t1/t2_start	GAATGGTCGGAGTCTCACAACTAAGGCTGGC	0	6	16	10	0	0	22	35	5	12	20	14	17	0	0	0	18	0	19	34	4	0	19	0	0	19	11	0	12	0	8	11	40	13	11	0	39	15	0	25	4	0	0	12	0	0	8	0
ks_StMSH4.t1/t2_start	AATGGTCGGAGTCTCACAACTAAGGCTGGCA	0	6	16	10	0	0	22	33	5	12	21	14	17	0	0	0	19	0	19	34	4	0	21	0	0	19	11	0	12	0	8	11	40	13	11	0	40	15	0	25	4	0	0	12	0	0	8	0
ks_StMSH4.t1/t2_start	ATGGTCGGAGTCTCACAACTAAGGCTGGCAA	0	5	16	10	0	0	22	31	6	11	21	13	17	0	0	0	19	0	19	34	4	0	21	0	0	19	11	0	12	0	8	12	41	12	11	0	41	15	0	25	4	0	0	12	0	0	7	0
ks_StMSH4.t1/t2_start	TGGTCGGAGTCTCACAACTAAGGCTGGCAAA	0	5	14	10	0	0	22	31	6	11	21	13	17	0	0	0	19	0	19	33	4	0	21	0	0	19	11	0	12	0	8	12	41	12	8	0	39	14	0	25	4	0	0	12	0	0	7	0
ks_StMSH4.t1/t2_start	GGTCGGAGTCTCACAACTAAGGCTGGCAAAC	0	5	14	10	0	0	23	31	6	11	21	13	17	0	0	0	19	0	19	33	4	0	21	0	0	21	11	0	12	0	8	12	41	12	9	0	39	14	0	25	4	0	0	12	0	0	7	0
ks_StMSH4.t1/t2_start	GTCGGAGTCTCACAACTAAGGCTGGCAAACG	0	5	14	10	0	0	22	31	6	11	21	13	17	0	0	0	19	0	19	33	4	0	21	0	0	21	11	0	12	0	8	12	41	12	8	0	38	14	0	25	4	0	0	12	0	0	7	0
ks_StMSH4.t1/t2_start	TCGGAGTCTCACAACTAAGGCTGGCAAACGG	0	5	14	10	0	0	21	31	6	11	21	13	17	0	0	0	19	0	18	32	4	0	21	0	0	20	11	0	11	0	8	12	41	12	8	0	38	14	0	25	4	0	0	12	0	0	7	0
ks_StMSH4.t1/t2_start	CGGAGTCTCACAACTAAGGCTGGCAAACGGA	0	5	14	10	0	0	22	31	6	10	21	13	17	0	0	0	20	0	19	33	4	0	21	0	0	20	12	0	11	0	8	11	40	12	9	0	38	14	0	24	4	0	0	12	0	0	7	0
ks_StMSH4.t1/t2_start	GGAGTCTCACAACTAAGGCTGGCAAACGGAC	0	5	14	10	0	0	22	32	6	10	21	13	17	0	0	0	22	0	19	33	5	0	21	0	0	19	12	0	11	0	8	12	40	12	9	0	36	14	0	24	4	0	0	12	0	0	7	0
ks_StMSH4.t1/t2_start	GAGTCTCACAACTAAGGCTGGCAAACGGACA	0	5	15	10	0	0	21	33	6	10	21	15	17	0	0	0	23	0	19	34	5	0	23	0	0	19	12	0	11	0	9	12	41	13	9	0	36	13	0	24	4	0	0	12	0	0	7	0
ks_StMSH4.t1/t2_start	AGTCTCACAACTAAGGCTGGCAAACGGACAG	0	5	15	10	0	0	21	35	6	10	19	14	16	0	0	0	21	0	19	34	6	0	23	0	0	19	12	0	12	0	9	12	41	13	8	0	36	12	0	24	4	0	0	12	0	0	8	0
ks_StMSH4.t1/t2_start	GTCTCACAACTAAGGCTGGCAAACGGACAGG	0	5	15	10	0	0	21	35	6	10	20	15	16	0	0	0	21	0	19	34	5	0	23	0	0	18	12	0	12	0	9	12	41	13	8	0	35	12	0	24	4	0	0	12	0	0	8	0
ks_StMSH4.t1/t2_start	TCTCACAACTAAGGCTGGCAAACGGACAGGA	0	5	15	10	0	0	20	35	6	10	21	15	16	0	0	0	22	0	19	35	4	0	22	0	0	18	12	0	12	0	8	12	39	13	8	0	34	12	0	24	4	0	0	12	0	0	8	0
ks_StMSH4.t1/t2_start	CTCACAACTAAGGCTGGCAAACGGACAGGAC	0	5	16	10	0	0	20	35	6	10	19	16	15	0	0	0	21	0	19	36	4	0	22	0	0	19	12	0	12	0	9	13	38	13	8	0	34	12	0	24	4	0	0	12	0	0	8	0
ks_StMSH4.t1/t2_end	AACCGGTCCGTTTGCCACTCTTACTCACAAC	0	11	13	9	0	0	31	27	10	11	14	9	12	0	0	0	17	0	15	39	4	0	9	0	0	18	16	0	10	0	9	9	30	7	7	0	26	10	0	20	2	0	0	6	0	0	8	0
ks_StMSH4.t1/t2_end	ACCGGTCCGTTTGCCACTCTTACTCACAACT	0	11	13	9	0	0	31	28	10	11	14	9	12	0	0	0	21	0	15	39	4	0	9	0	0	18	15	0	10	0	10	9	31	7	7	0	26	10	0	20	2	0	0	6	0	0	8	0
ks_StMSH4.t1/t2_end	CCGGTCCGTTTGCCACTCTTACTCACAACTG	0	11	13	9	0	0	30	28	10	11	14	9	11	0	0	0	21	0	15	39	4	0	9	0	0	18	15	0	10	0	10	9	31	7	7	0	26	10	0	20	2	0	0	5	0	0	8	0
ks_StMSH4.t1/t2_end	CGGTCCGTTTGCCACTCTTACTCACAACTGG	0	11	13	8	0	0	29	28	10	11	14	9	12	0	0	0	21	0	13	39	4	0	10	0	0	19	15	0	10	0	8	9	30	7	7	0	27	9	0	20	2	0	0	5	0	0	9	0
ks_StMSH4.t1/t2_end	GGTCCGTTTGCCACTCTTACTCACAACTGGC	0	11	13	9	0	0	29	28	10	13	14	9	12	0	0	0	21	0	14	38	4	0	10	0	0	19	15	0	10	0	9	10	31	7	7	0	27	8	0	20	2	0	0	5	0	0	9	0
ks_StMSH4.t1/t2_end	GTCCGTTTGCCACTCTTACTCACAACTGGCT	0	11	13	9	0	0	29	28	10	13	13	9	12	0	0	0	21	0	14	35	4	0	10	0	0	18	15	0	10	0	9	10	31	7	7	0	27	8	0	20	2	0	0	5	0	0	9	0
ks_StMSH4.t1/t2_end	TCCGTTTGCCACTCTTACTCACAACTGGCTG	0	11	13	9	0	0	31	28	10	13	13	9	12	0	0	0	22	0	14	35	5	0	10	0	0	17	15	0	11	0	9	10	31	7	10	0	27	8	0	20	2	0	0	6	0	0	8	0
ks_StMSH4.t1/t2_end	CCGTTTGCCACTCTTACTCACAACTGGCTGA	0	11	13	9	0	0	32	28	10	13	13	9	12	0	0	0	21	0	14	36	5	0	10	0	0	17	16	0	12	0	9	10	30	7	10	0	26	8	0	21	2	0	0	6	0	0	8	0
ks_StMSH4.t1/t2_end	CGTTTGCCACTCTTACTCACAACTGGCTGAC	0	11	13	9	0	0	32	28	10	13	13	9	12	0	0	0	20	0	14	35	5	0	10	0	0	17	15	0	12	0	9	10	30	7	10	0	26	8	0	21	2	0	0	6	0	0	8	0
ks_StMSH4.t1/t2_end	GTTTGCCACTCTTACTCACAACTGGCTGACA	0	11	14	9	0	0	32	28	8	13	13	9	12	0	0	0	20	0	14	35	5	0	10	0	0	18	15	0	12	0	9	10	31	7	10	0	26	8	0	19	2	0	0	6	0	0	8	0
ks_StMSH4.t1/t2_end	TTTGCCACTCTTACTCACAACTGGCTGACAG	0	11	14	9	0	0	32	28	8	13	13	10	14	0	0	0	22	0	14	35	5	0	10	0	0	18	14	0	12	0	9	12	32	7	10	0	26	9	0	19	2	0	0	6	0	0	8	0
ks_StMSH4.t1/t2_end	TTGCCACTCTTACTCACAACTGGCTGACAGA	0	10	14	9	0	0	33	28	8	13	13	10	14	0	0	0	22	0	14	35	5	0	10	0	0	18	14	0	12	0	9	12	33	7	10	0	26	9	0	20	2	0	0	7	0	0	8	0
ks_StMSH4.t1/t2_end	TGCCACTCTTACTCACAACTGGCTGACAGAG	0	10	14	9	0	0	33	28	8	12	13	10	13	0	0	0	24	0	14	35	5	0	10	0	0	18	14	0	13	0	9	12	34	7	10	0	26	9	0	20	2	0	0	7	0	0	8	0
ks_StMSH4.t1/t2_end	GCCACTCTTACTCACAACTGGCTGACAGAGT	0	9	14	9	0	0	34	29	8	12	13	9	13	0	0	0	25	0	14	34	6	0	10	0	0	19	14	0	13	0	9	12	36	7	10	0	25	10	0	20	2	0	0	7	0	0	8	0
ks_StMSH4.t1/t2_end	CCACTCTTACTCACAACTGGCTGACAGAGTT	0	9	14	9	0	0	34	29	8	11	13	9	13	0	0	0	25	0	15	33	6	0	10	0	0	20	14	0	12	0	9	12	37	7	10	0	25	10	0	20	2	0	0	7	0	0	7	0
ks_StMSH4.t1/t2_end	CACTCTTACTCACAACTGGCTGACAGAGTTT	0	9	14	9	0	0	34	29	9	12	13	9	13	0	0	0	25	0	15	31	6	0	11	0	0	19	14	0	12	0	9	12	38	7	10	0	24	11	0	20	2	0	0	7	0	0	7	0
ks_StMSH4.t1/t2_end	ACTCTTACTCACAACTGGCTGACAGAGTTTG	0	9	14	9	0	0	33	29	9	12	13	9	13	0	0	0	26	0	15	30	6	0	11	0	0	19	17	0	12	0	9	12	38	7	10	0	23	13	0	20	2	0	0	7	0	0	7	0
ks_StMSH4.t1/t2_end	CTCTTACTCACAACTGGCTGACAGAGTTTGT	0	9	16	9	0	0	33	28	9	14	14	9	13	0	0	0	26	0	15	30	6	0	11	0	0	20	17	0	12	0	9	12	38	7	10	0	24	13	0	19	2	0	0	7	0	0	7	0
ks_StMSH4.t1/t2_end	TCTTACTCACAACTGGCTGACAGAGTTTGTT	0	9	16	9	0	0	33	28	9	13	14	9	13	0	0	0	26	0	15	30	6	0	11	0	0	20	17	0	11	0	9	12	38	7	10	0	24	13	0	19	2	0	0	7	0	0	7	0
ks_StMSH4.t1/t2_end	CTTACTCACAACTGGCTGACAGAGTTTGTTC	0	9	17	9	0	0	32	28	10	13	14	9	13	0	0	0	26	0	15	30	6	0	12	0	0	20	17	0	11	0	9	12	38	7	10	0	24	13	0	20	2	0	0	7	0	0	7	0
ks_StMSH4.t1/t2_end	TTACTCACAACTGGCTGACAGAGTTTGTTCC	0	9	18	9	0	0	32	28	10	13	14	9	12	0	0	0	26	0	15	30	6	0	13	0	0	19	18	0	11	0	9	12	38	7	12	0	24	13	0	20	2	0	0	7	0	0	5	0
ks_StMSH4.t1/t2_end	TACTCACAACTGGCTGACAGAGTTTGTTCCT	0	9	18	9	0	0	32	28	10	13	13	9	12	0	0	0	25	0	15	30	6	0	13	0	0	19	19	0	11	0	9	12	38	7	12	0	24	13	0	20	2	0	0	7	0	0	5	0
ks_StMSH4.t1/t2_end	ACTCACAACTGGCTGACAGAGTTTGTTCCTC	0	10	18	9	0	0	32	28	11	13	13	9	13	0	0	0	25	0	15	30	6	0	13	0	0	19	19	0	11	0	9	12	38	7	12	0	25	13	0	19	2	0	0	7	0	0	5	0
ks_StMSH4.f1	GCGGCGGATGGAATGGTCGGAGTCTCACAAG	0	0	0	0	7	0	0	0	0	0	2	0	0	0	0	0	4	0	0	0	0	0	0	0	0	0	0	0	0	0	5	0	0	0	0	0	3	0	0	43	12	0	0	0	8	0	0	0
ks_StMSH4.f1	CGGCGGATGGAATGGTCGGAGTCTCACAAGT	0	0	0	0	7	0	0	0	0	0	2	0	0	0	0	0	4	0	0	0	0	0	0	0	0	0	0	0	0	0	5	0	0	0	0	0	3	0	0	43	12	0	0	0	8	0	0	0
ks_StMSH4.f1	GGCGGATGGAATGGTCGGAGTCTCACAAGTC	0	0	0	0	7	0	0	0	0	0	2	0	0	0	0	0	4	0	0	0	0	0	0	0	0	0	0	0	0	0	5	0	0	0	0	0	3	0	0	43	12	0	0	0	8	0	0	0
ks_StMSH4.f1	GCGGATGGAATGGTCGGAGTCTCACAAGTCA	0	0	0	0	7	0	0	0	0	0	2	0	0	0	0	0	4	0	0	0	0	0	0	0	0	0	0	0	0	0	5	0	0	0	0	0	3	0	0	43	12	0	0	0	8	0	0	0
ks_StMSH4.f1	CGGATGGAATGGTCGGAGTCTCACAAGTCAC	0	0	0	0	7	0	0	0	0	0	2	0	0	0	0	0	4	0	0	0	0	0	0	0	0	0	0	0	0	0	5	0	0	0	0	0	3	0	0	43	12	0	0	0	8	0	0	0
ks_StMSH4.f1	GGATGGAATGGTCGGAGTCTCACAAGTCACA	0	0	0	0	7	0	0	0	0	0	2	0	0	0	0	0	4	0	0	0	0	0	0	0	0	0	0	0	0	0	5	0	0	0	0	0	3	0	0	43	12	0	0	0	8	0	0	0
ks_StMSH4.f1	GATGGAATGGTCGGAGTCTCACAAGTCACAA	0	0	0	0	7	0	0	0	0	0	2	0	0	0	0	0	4	0	0	0	0	0	0	0	0	0	0	0	0	0	5	0	0	0	0	0	3	0	0	43	12	0	0	0	8	0	0	0
ks_StMSH4.f1	ATGGAATGGTCGGAGTCTCACAAGTCACAAC	0	0	0	0	7	0	0	0	0	0	2	2	0	0	0	0	4	0	0	0	0	0	0	0	0	0	0	0	0	0	6	0	0	0	0	0	3	0	0	44	12	0	0	0	8	0	0	0
ks_StMSH4.f1	TGGAATGGTCGGAGTCTCACAAGTCACAACT	0	0	0	0	7	0	0	0	0	0	2	2	0	0	0	0	4	0	0	0	0	0	0	0	0	0	0	0	0	0	6	0	0	0	0	0	3	0	0	44	12	0	0	0	8	0	0	0
ks_StMSH4.f1	GGAATGGTCGGAGTCTCACAAGTCACAACTG	0	0	0	0	7	0	0	0	0	0	2	2	0	0	0	0	4	0	0	0	0	0	0	0	0	0	0	0	0	0	6	0	0	0	0	0	3	0	0	43	11	0	0	0	8	0	0	0
ks_StMSH4.f1	GAATGGTCGGAGTCTCACAAGTCACAACTGG	0	0	0	0	7	0	0	0	0	0	2	2	0	0	0	0	3	0	0	0	0	0	0	0	0	0	0	0	0	0	6	0	0	0	0	0	3	0	0	43	11	0	0	0	8	0	0	0
ks_StMSH4.f1	AATGGTCGGAGTCTCACAAGTCACAACTGGC	0	0	0	0	7	0	0	0	0	0	2	2	0	0	0	0	3	0	0	0	0	0	0	0	0	0	0	0	0	0	6	0	0	0	0	0	3	0	0	40	11	0	0	0	8	0	0	0
ks_StMSH4.f1	ATGGTCGGAGTCTCACAAGTCACAACTGGCT	0	0	0	0	7	0	0	0	0	0	2	2	0	0	0	0	5	0	0	0	0	0	0	0	0	0	0	0	0	0	6	0	0	0	0	0	3	0	0	40	11	0	0	0	8	0	0	0
ks_StMSH4.f1	TGGTCGGAGTCTCACAAGTCACAACTGGCTG	0	0	0	0	6	0	0	0	0	0	2	2	0	0	0	0	5	0	0	0	0	0	0	0	0	0	0	0	0	0	5	0	0	0	0	0	3	0	0	39	11	0	0	0	7	0	0	0
ks_StMSH4.f1	GGTCGGAGTCTCACAAGTCACAACTGGCTGA	0	0	0	0	6	0	0	0	0	0	2	2	0	0	0	0	5	0	0	0	0	0	0	0	0	0	0	0	0	0	6	0	0	0	0	0	3	0	0	39	11	0	0	0	7	0	0	0
ks_StMSH4.f1	GTCGGAGTCTCACAAGTCACAACTGGCTGAC	0	0	0	0	6	0	0	0	0	0	2	2	0	0	0	0	5	0	0	0	0	0	0	0	0	0	0	0	0	0	6	0	0	0	0	0	3	0	0	39	11	0	0	0	7	0	0	0
ks_StMSH4.f1	TCGGAGTCTCACAAGTCACAACTGGCTGACA	0	0	0	0	6	0	0	0	0	0	2	2	0	0	0	0	5	0	0	0	0	0	0	0	0	0	0	0	0	0	6	0	0	0	0	0	3	0	0	39	11	0	0	0	7	0	0	0
ks_StMSH4.f1	CGGAGTCTCACAAGTCACAACTGGCTGACAG	0	0	0	0	5	0	0	0	0	0	2	2	0	0	0	0	5	0	0	0	0	0	0	0	0	0	0	0	0	0	6	0	0	0	0	0	3	0	0	39	11	0	0	0	7	0	0	0
ks_StMSH4.f1	GGAGTCTCACAAGTCACAACTGGCTGACAGA	0	0	0	0	4	0	0	0	0	0	2	2	0	0	0	0	5	0	0	0	0	0	0	0	0	0	0	0	0	0	6	0	0	0	0	0	3	0	0	39	11	0	0	0	7	0	0	0
ks_StMSH4.f1	GAGTCTCACAAGTCACAACTGGCTGACAGAG	0	0	0	0	4	0	0	0	0	0	2	2	0	0	0	0	4	0	0	0	0	0	0	0	0	0	0	0	0	0	6	0	0	0	0	0	3	0	0	39	11	0	0	0	7	0	0	0
ks_StMSH4.f1	AGTCTCACAAGTCACAACTGGCTGACAGAGT	0	0	0	0	4	0	0	0	0	0	2	2	0	0	0	0	4	0	0	0	0	0	0	0	0	0	0	0	0	0	6	0	0	0	0	0	2	0	0	36	11	0	0	0	7	0	0	0
ks_StMSH4.f1	GTCTCACAAGTCACAACTGGCTGACAGAGTT	0	0	0	0	3	0	0	0	0	0	2	2	0	0	0	0	5	0	0	0	0	0	0	0	0	0	0	0	0	0	7	0	0	0	0	0	2	0	0	36	9	0	0	0	7	0	0	0
ks_StMSH4.f1	TCTCACAAGTCACAACTGGCTGACAGAGTTT	0	0	0	0	3	0	0	0	0	0	2	2	0	0	0	0	5	0	0	0	0	0	0	0	0	0	0	0	0	0	7	0	0	0	0	0	2	0	0	36	9	0	0	0	6	0	0	0
ks_StMSH4.f1	CTCACAAGTCACAACTGGCTGACAGAGTTTG	0	0	0	0	3	0	0	0	0	0	2	2	0	0	0	0	5	0	0	0	0	0	0	0	0	0	0	0	0	0	8	0	0	0	0	0	2	0	0	37	9	0	0	0	7	0	0	0
ks_StMSH4.f1	TCACAAGTCACAACTGGCTGACAGAGTTTGT	0	0	0	0	3	0	0	0	0	0	2	2	0	0	0	0	5	0	0	0	0	0	0	0	0	0	0	0	0	0	8	0	0	0	0	0	2	0	0	37	9	0	0	0	7	0	0	0
ks_StMSH4.f1	CACAAGTCACAACTGGCTGACAGAGTTTGTT	0	0	0	0	3	0	0	0	0	0	2	2	0	0	0	0	5	0	0	0	0	0	0	0	0	0	0	0	0	0	8	0	0	0	0	0	2	0	0	38	9	0	0	0	10	0	0	0
ks_StMSH4.f1	ACAAGTCACAACTGGCTGACAGAGTTTGTTC	0	0	0	0	3	0	0	0	0	0	2	2	0	0	0	0	5	0	0	0	0	0	0	0	0	0	0	0	0	0	8	0	0	0	0	0	2	0	0	38	9	0	0	0	10	0	0	0
ks_StMSH4.f1	CAAGTCACAACTGGCTGACAGAGTTTGTTCC	0	0	0	0	3	0	0	0	0	0	2	2	0	0	0	0	5	0	0	0	0	0	0	0	0	0	0	0	0	0	8	0	0	0	0	0	2	0	0	39	9	0	0	0	10	0	0	0
ks_StMSH4.f1	AAGTCACAACTGGCTGACAGAGTTTGTTCCT	0	0	0	0	3	0	0	0	0	0	2	2	0	0	0	0	5	0	0	0	0	0	0	0	0	0	0	0	0	0	8	0	0	0	0	0	2	0	0	40	9	0	0	0	10	0	0	0
ks_StMSH4.f1	AGTCACAACTGGCTGACAGAGTTTGTTCCTC	0	0	0	0	3	0	0	0	0	0	2	2	0	0	17	0	5	0	0	0	0	0	0	0	0	0	0	0	0	0	8	0	0	0	0	0	2	0	0	39	8	0	0	0	10	0	0	0
ks_StMSH4.f1	GTCACAACTGGCTGACAGAGTTTGTTCCTCC	0	0	0	0	3	0	0	0	0	0	2	2	0	0	17	0	5	0	0	0	0	0	0	0	0	0	0	0	0	0	8	0	0	0	0	0	2	0	0	38	8	0	0	0	10	0	0	0
ks_MSH4_777:C	CCAGTTCTTTGGATCGAATATTACTTATAAA	0	11	12	12	7	0	25	30	11	7	14	12	17	0	21	0	27	0	21	36	7	0	13	0	0	11	17	0	17	0	21	20	34	13	21	0	22	13	0	56	15	0	0	13	15	0	13	0
ks_MSH4_777:C	CAGTTCTTTGGATCGAATATTACTTATAAAA	0	11	10	11	7	0	25	31	11	8	14	12	17	0	21	0	27	0	21	35	7	0	14	0	0	11	17	0	17	0	21	20	33	14	21	0	22	14	0	57	15	0	0	13	15	0	13	0
ks_MSH4_777:C	AGTTCTTTGGATCGAATATTACTTATAAAAA	0	11	10	11	7	0	21	31	11	8	14	12	17	0	21	0	27	0	21	35	7	0	14	0	0	12	17	0	17	0	21	21	35	14	21	0	22	15	0	57	15	0	0	13	15	0	13	0
ks_MSH4_777:C	GTTCTTTGGATCGAATATTACTTATAAAAAA	0	11	9	10	7	0	20	32	11	8	13	11	17	0	21	0	27	0	21	37	7	0	14	0	0	12	17	0	17	0	21	21	34	14	21	0	23	15	0	57	15	0	0	13	15	0	13	0
ks_MSH4_777:C	TTCTTTGGATCGAATATTACTTATAAAAAAG	0	11	9	9	7	0	21	32	11	8	13	11	17	0	22	0	27	0	21	36	7	0	14	0	0	12	19	0	18	0	21	21	34	14	21	0	23	16	0	58	15	0	0	14	14	0	13	0
ks_MSH4_777:C	TCTTTGGATCGAATATTACTTATAAAAAAGG	0	10	9	9	7	0	21	33	11	8	15	11	17	0	23	0	26	0	21	36	7	0	14	0	0	12	19	0	18	0	21	21	33	14	21	0	22	16	0	58	15	0	0	14	14	0	16	0
ks_MSH4_777:C	CTTTGGATCGAATATTACTTATAAAAAAGGT	0	10	9	9	7	0	23	34	11	8	15	11	17	0	22	0	28	0	22	37	8	0	13	0	0	12	19	0	18	0	21	21	31	13	22	0	22	15	0	57	15	0	0	14	15	0	16	0
ks_MSH4_777:C	TTTGGATCGAATATTACTTATAAAAAAGGTA	0	10	10	9	6	0	22	34	11	8	15	11	16	0	22	0	26	0	22	37	8	0	13	0	0	12	19	0	19	0	21	21	31	13	22	0	21	16	0	57	14	0	0	16	15	0	16	0
ks_MSH4_777:C	TTGGATCGAATATTACTTATAAAAAAGGTAA	0	10	10	9	6	0	22	34	11	8	15	11	16	0	21	0	26	0	18	36	8	0	13	0	0	12	19	0	19	0	21	21	31	12	22	0	21	17	0	55	14	0	0	16	15	0	14	0
ks_MSH4_777:T	CCAGTTCTTTGGATTGAATATTACTTATAAA	69	30	39	22	10	42	37	39	56	19	52	44	11	69	37	24	25	37	28	9	9	25	11	53	77	10	15	25	32	29	38	21	14	35	59	36	23	11	33	32	49	31	31	28	38	41	20	41
ks_MSH4_777:T	CAGTTCTTTGGATTGAATATTACTTATAAAA	70	30	40	22	10	43	37	38	56	19	52	46	11	68	37	24	25	37	27	9	9	26	11	53	77	10	15	27	33	29	39	21	14	36	58	37	23	11	33	28	49	31	31	28	38	40	21	41
ks_MSH4_777:T	AGTTCTTTGGATTGAATATTACTTATAAAAA	71	29	40	22	11	45	37	38	55	18	52	46	11	65	38	23	25	36	27	8	9	26	11	53	77	11	15	28	36	29	39	21	14	36	57	36	23	11	33	27	49	31	31	29	38	40	20	41
ks_MSH4_777:T	GTTCTTTGGATTGAATATTACTTATAAAAAA	71	29	41	22	11	44	36	37	55	20	52	46	11	66	38	22	25	36	27	8	9	26	11	53	77	11	15	28	37	29	38	20	14	37	56	36	23	11	34	28	49	29	31	30	38	40	20	42
ks_MSH4_777:T	TTCTTTGGATTGAATATTACTTATAAAAAAG	71	30	42	22	11	44	36	36	54	20	53	46	11	66	38	22	25	36	27	8	9	26	11	54	77	11	15	28	37	29	38	22	14	37	56	36	23	11	34	28	49	29	31	30	36	41	20	42
ks_MSH4_777:T	TCTTTGGATTGAATATTACTTATAAAAAAGG	71	30	42	22	11	44	36	36	54	20	53	46	11	67	38	25	25	36	29	9	8	26	11	54	78	11	16	28	36	29	38	21	33	36	56	50	23	11	34	28	49	29	31	30	36	42	20	43
ks_MSH4_777:T	CTTTGGATTGAATATTACTTATAAAAAAGGT	71	30	43	22	12	45	36	36	54	20	52	46	11	69	39	24	25	36	29	10	7	25	10	53	77	11	16	28	36	29	39	22	34	36	56	49	23	11	33	28	49	29	30	30	36	42	19	42
ks_MSH4_777:T	TTTGGATTGAATATTACTTATAAAAAAGGTA	70	30	43	23	12	45	36	37	52	19	53	46	11	67	40	24	26	37	29	10	7	25	10	55	78	11	15	28	35	29	41	22	35	38	56	49	21	11	33	28	50	29	28	29	32	43	19	40
ks_MSH4_777:T	TTGGATTGAATATTACTTATAAAAAAGGTAA	72	31	43	23	12	45	36	36	51	19	52	45	10	67	40	24	26	37	28	11	8	24	10	55	77	11	15	29	33	29	41	22	35	38	56	49	21	9	33	25	50	28	28	29	31	43	18	41
	estimated dosage MSH4_777:C	0	1	1	1	2	0	2	2	1	1	1	1	2	0	1	0	2	0	2	3	2	0	2	0	0	2	2	0	1	0	1	2	2	1	1	0	2	2	0	3	1	0	0	1	1	0	2	0
	Minor Allele Frequency MSH4_777:C	0.225746
[truncated: 86 more columns]
