# Supplementary material for: Crossover shortage in potato is caused by StMSH4 mutant alleles and leads to either highly uniform unreduced pollen or sterility
Source: Genetics. 2023 Nov 7;226(1):iyad194. doi: 10.1093/genetics/iyad194 (PMC10763545; doi:10.1093/genetics/iyad194)
Supplement: iyad194_Supplementary_Data [file iyad194_supplementary_data.zip › File_S1_GENETICS-2023-306474.txt]

Clot et al. 2023 Crossover shortage in potato is caused by StMSH4 mutant alleles and leads to either highly uniform unreduced pollen or sterility
File S1
Multiple sequence aligenment of MSH4 genomic sequences and Soltu.DM.08G000640.1 (DM v.6.1 MSH4) cDNA.

SlMSH4.1                  ---------TGA.T..AA..--.A.G.T..T..GG.GCAAT.C..C...CTTA.CC..G.     49
SeMSH4.1                  ---------------------------T..TTC.G.......--------------..G.     19
StMSH4.11                 ---------A..........--.........A...................TT.......     49
StMSH4.9                  ---------A..........--.........A...................TT.......     49
StMSH4.10                 ---------A..........--.........A...................TT.......     49
SchMSH4.1                 --GGCAAATA..........--.........................A...TT.......     56
StMSH4.8                  -----ATCTATT.A...T..GC.A.G.AC.T..C.CT.A.T.C....-------------     42
StMSH4.7                  AAGGCAAATA...T......--.............................TT.......     58
ScnMSH4.1                 --------TA..........--.............................--.......     48
ScnMSH4.2                 -------ATA..........--.............................--.......     49
StMSH4.5                  ------------........--..C..........................TT.......     46
StMSH4.2                  ------------........--..C..........................TT.......     46
StMSH4.4                  -------ATA..........--.............................--.......     49
StMSH4.t1                 ----------..........--.............................--.......     46
StMSH4.t2                 ----------..........--.............................--.......     46
StMSH4.f1                 ----------ACACGACCAT--TGTAACTTAGTATTATGTATTTTAGCTAG--TTAATAA     46
StMSH4.6                  ----------..........--.............................--.......     46
StMSH4.3                  -----------------------............................--.......     35
Soltu.DM.08G000640.1|cDNA ------------------------------------------------------------
StMSH4.1                  -----------------------............................--.......     35

SlMSH4.1                  ...ACGTC.T..G..TTTCA....G.T.TAAG----------------------------     81
SeMSH4.1                  ..------..CC.T.TAT.T..C..T.....T----------------------------     45
StMSH4.11                 ...............---..............----------------------------     78
StMSH4.9                  ...............---..............----------------------------     78
StMSH4.10                 ...............---..............----------------------------     78
SchMSH4.1                 ..............G---............A.----------------------------     85
StMSH4.8                  ---------------------.....T.T...ACCTCCTCCATTCTTCCTTTTTATTTCT     81
StMSH4.7                  ........A......---G.......A.....----------------------------     87
ScnMSH4.1                 ...............---..............----------------------------     77
ScnMSH4.2                 ...............---..............----------------------------     78
StMSH4.5                  ..C............---....C.........----------------------------     75
StMSH4.2                  ..C............---....C.........----------------------------     75
StMSH4.4                  ...............---..............----------------------------     78
StMSH4.t1                 ...............---..............----------------------------     75
StMSH4.t2                 ...............---..............----------------------------     75
StMSH4.f1                 AATGAAGAGATAAAA---AGTATTAAGTGGGA----------------------------     75
StMSH4.6                  ...............---..............----------------------------     75
StMSH4.3                  ..C............---..............----------------------------     64
Soltu.DM.08G000640.1|cDNA ------------------------------------------------------------
StMSH4.1                  ..C............---..............----------------------------     64

SlMSH4.1                  -------------A......A..AA.--.AG...T.------..----------------    104
SeMSH4.1                  -----------.TAT..A.A.ACAA.AAGA....CCCCCATAC.......GAACAAT..T     94
StMSH4.11                 -----------......A........C.......T-------........-------...    113
StMSH4.9                  -----------......A........C.......T-------........-------...    113
StMSH4.10                 -----------......A........C.......T-------........-------...    113
SchMSH4.1                 -----------......A........C.......T.------........-------...    121
StMSH4.8                  ACTTTTTCTCT.....G..TTT.TT.CT...--------------------------..G    115
StMSH4.7                  -----------..A...A..A.....C.......T.------........-------...    123
ScnMSH4.1                 -----------...............C.......T.------........-------...    113
ScnMSH4.2                 -----------..A............C.........------........-------...    114
StMSH4.5                  -----------......A..A..A..C.......T.------........-------...    111
StMSH4.2                  -----------......A..A..A..C.......T.------........-------...    111
StMSH4.4                  -----------.........................------........-------...    114
StMSH4.t1                 -----------.........................------........-------...    111
StMSH4.t2                 -----------.........................------........-------...    111
StMSH4.f1                 -----------TGGAATGAGGCGGGATGAGTTAAAT------TTTAAAAA-------TTA    111
StMSH4.6                  -----------.........................------........-------...    111
StMSH4.3                  -----------...............C......GT.------........-------...    100
Soltu.DM.08G000640.1|cDNA ------------------------------------------------------------
StMSH4.1                  -----------...............C......GT.------........-------...    100

SlMSH4.1                  -----C.A..........T...A...T....A........-........T.--------.    150
SeMSH4.1                  ....T.AAG..T.T...A..AAGT.A...GAA.AAT...GT.G..G...TT--------.    146
StMSH4.11                 ....-.............G...-G.CT....G........-........T.--------.    162
StMSH4.9                  ....-.............G...-G.CT....G........-........T.--------.    162
StMSH4.10                 ....-.............G...-G.CT....G........-........T.--------.    162
SchMSH4.1                 ....-......G......G..--.A.T....G........-..........--------.    169
StMSH4.8                  G...A....GA.....AA.C.C-T.ATAC..G.AC..GT.-.T..C.A.A.AATATGGG.    173
StMSH4.7                  T...-............TG...-G.CT....G..A.....-..........--------.    172
ScnMSH4.1                 T..G-.............G...-..CT....G........-..........--------.    162
ScnMSH4.2                 ....-.................-..C..............-..........--------.    163
StMSH4.5                  ....-.............G...-..CT....G........-..........--------.    160
StMSH4.2                  ....-.............G...-..CT....G........-..........--------.    160
StMSH4.4                  ....-.................-.................-..........--------.    163
StMSH4.t1                 ....-.................-.................-..........--------.    160
StMSH4.t2                 ....-.................-.................-..........--------.    160
StMSH4.f1                 CAGT-ATTATTATGATGGATTG-ATTCTTTTTTGGGTTAA-ACTTAATTCC--------T    160
StMSH4.6                  ....-.................-.................-..........--------.    160
StMSH4.3                  ....-.............G...-..CT....G........-----......--------.    145
Soltu.DM.08G000640.1|cDNA ------------------------------------------------------------
StMSH4.1                  ....-.............G...-..CT....G........-----......--------.    145

SlMSH4.1                  .A.A...........T.T..G.A..----------C.......---......--------    189
SeMSH4.1                  CT....T.C...T.ATTT.T.AA..TTGCTAGTAC...GG...GAA...T..GTGGGTT-    205
StMSH4.11                 ...............T.........----------........---......--------    201
StMSH4.9                  ...............T.........----------........---......--------    201
StMSH4.10                 ...............T.........----------........---......--------    201
SchMSH4.1                 .T.............T.........----------........---......--------    208
StMSH4.8                  ..A..A...AAC------------.----------C.C.....---...A..CTATTCCA    208
StMSH4.7                  .........................----------........---C.....--------    211
ScnMSH4.1                 .........................----------........---......--------    201
ScnMSH4.2                 .........................----------........---......--------    202
StMSH4.5                  ..C...T..................----------........---......--------    199
StMSH4.2                  ..C...T..................----------........---......--------    199
StMSH4.4                  .........................----------........---......--------    202
StMSH4.t1                 .........................----------........---......--------    199
StMSH4.t2                 .........................----------........---......--------    199
StMSH4.f1                 TCTTTTCATTGTCATCCCTCATCAA----------GATAATTT---TTTCTT--------    199
StMSH4.6                  .........................----------........---......--------    199
StMSH4.3                  .........................----------........---......--------    184
Soltu.DM.08G000640.1|cDNA ------------------------------------------------------------
StMSH4.1                  .........................----------........---......--------    184

SlMSH4.1                  ---.......--..CA................................T.....T.....    244
SeMSH4.1                  ---......A--..CA......................A.....................    260
StMSH4.11                 ---.......--..........................G.....................    256
StMSH4.9                  ---.......--..........................G.....................    256
StMSH4.10                 ---.......--..........................G.....................    256
SchMSH4.1                 ---.......--..........................G.........T...........    263
StMSH4.8                  AAA....CC.CC.T..T......G----------....C.....AAC.T.CA..T...C.    258
StMSH4.7                  ---.......--..........................G..C..................    266
ScnMSH4.1                 ---.......--..........................G..........G..........    256
ScnMSH4.2                 ---.......--................................................    257
StMSH4.5                  ---.......--..........................G.....................    254
StMSH4.2                  ---.......--..........................G.....................    254
StMSH4.4                  ---.......--................................................    257
StMSH4.t1                 ---.......--................................................    254
StMSH4.t2                 ---.......--................................................    254
StMSH4.f1                 ---AAACTTG--TGTGCAAAATTAGATTATAGGTAAAATTATTTTGATCCACAAATTTTT    254
StMSH4.6                  ---.......--................................................    254
StMSH4.3                  ---.......--.........................G-.....................    238
Soltu.DM.08G000640.1|cDNA ------------------------------------------------------------
StMSH4.1                  ---.......--.........................G-.....................    238

SlMSH4.1                  ...........T...........GTATATATATTTATATTT.........T.........    304
SeMSH4.1                  .........G............-------------------..............A....    301
StMSH4.11                 ........................---.-------------...................    300
StMSH4.9                  ........................---.-------------...................    300
StMSH4.10                 ........................---.-------------...................    300
SchMSH4.1                 ........................---.-------------...................    307
StMSH4.8                  TT.CT..TAT.A.AT..AT.....TATA-------------.............T.A...    305
StMSH4.7                  .....................--------------------------.............    300
ScnMSH4.1                 ........................---.-------------...................    300
ScnMSH4.2                 ........................---.-------------...................    301
StMSH4.5                  ........................---.-------------...................    298
StMSH4.2                  ........................---.-------------...................    298
StMSH4.4                  ........................---.-------------...................    301
StMSH4.t1                 ........................---.-------------...................    298
StMSH4.t2                 ........................---.-------------...................    298
StMSH4.f1                 ACTTCCTCGATCTCAATTCATATA---G-------------TATATATTTATTTATTTTT    298
StMSH4.6                  ........................---.-------------...................    298
StMSH4.3                  ........................---.TATATATA-----.......A..........A    290
Soltu.DM.08G000640.1|cDNA ------------------------------------------------------------
StMSH4.1                  ........................---.TATATATA-----.......A..........A    290

SlMSH4.1                  .---------------......CC--..A.TA....T............AT.AA...A..    347
SeMSH4.1                  .T-----------......G...C-A..C.C.......C...G..A...T..--......    347
StMSH4.11                 ..-----------......G....--.......................T..--......    345
StMSH4.9                  ..-----------......G....--.......................T..--......    345
StMSH4.10                 ..-----------......G....--.......................T..--......    345
SchMSH4.1                 ..-----------......G....--..........................--......    352
StMSH4.8                  .---------------...GC.CC--....C.....................--......    346
StMSH4.7                  ..-----------......G....--..........................--......    345
ScnMSH4.1                 ..-----------......G....--..........................--......    345
ScnMSH4.2                 ..-----------...........--.......T..................--......    346
StMSH4.5                  ..-----------......G.TG.TA..........................--......    345
StMSH4.2                  ..-----------......G.TG.TA..........................--......    345
StMSH4.4                  ..-----------...........--..........................--......    346
StMSH4.t1                 ..-----------...........--..........................--......    343
StMSH4.t2                 ..-----------...........--..........................--......    343
StMSH4.f1                 TA-----------AAATTTATGTT--AAGTAGAAATCATGATCGTGCCACGT--AAATAA    343
StMSH4.6                  ..-----------...........--..........................--......    343
StMSH4.3                  A.AAAATAAAAAT......G....--.......-..................--......    345
Soltu.DM.08G000640.1|cDNA ------------------------------------------------------------
StMSH4.1                  A.AAAATAAAAAT......G....--.......-..................--......    345

SlMSH4.1                  ..................................T......A..C......G.-......    406
SeMSH4.1                  ......T...........................T......A...........-......    406
StMSH4.11                 .....................................................-......    404
StMSH4.9                  .....................................................-......    404
StMSH4.10                 .....................................................-......    404
SchMSH4.1                 .............G.............................G.........-......    411
StMSH4.8                  ...T..........G...G......................A...........C.....T    406
StMSH4.7                  .....................................................-......    404
ScnMSH4.1                 .....................................................-......    404
ScnMSH4.2                 .....................................................-......    405
StMSH4.5                  .....................................................-......    404
StMSH4.2                  .....................................................-......    404
StMSH4.4                  .....................................................-......    405
StMSH4.t1                 .....................................................-......    402
StMSH4.t2                 .....................................................-......    402
StMSH4.f1                 GCACCACGATTAAAATAAAAGTGAAAATAAACACCACGTCATACAGGGGCAAT-CGGGTA    402
StMSH4.6                  .....................................................-......    402
StMSH4.3                  .....................................................-......    404
Soltu.DM.08G000640.1|cDNA ------------------------------------------------------------
StMSH4.1                  .....................................................-......    404

SlMSH4.1                  ...-.A........C..---.......................G........-.......    461
SeMSH4.1                  ...-.............---.......................G.C......-.......    461
StMSH4.11                 ...-...............-....-...................................    461
StMSH4.9                  ...-...............-....-...................................    461
StMSH4.10                 ...-...............-....-...................................    461
SchMSH4.1                 ...-............G..-....-...................................    468
StMSH4.8                  ...-.T.........CT---.......................G........-.......    461
StMSH4.7                  ...-...............-....-...................................    461
ScnMSH4.1                 ...GG............---........................................    461
ScnMSH4.2                 ...-.............---........................................    461
StMSH4.5                  ...-...............-....-...................................    461
StMSH4.2                  ...-...............-....-...................................    461
StMSH4.4                  ...-.............---........................................    461
StMSH4.t1                 ...-........................................................    461
StMSH4.t2                 ...-........................................................    461
StMSH4.f1                 AAA-ACTTGCTACTATATACTATATAACTTGGCGCGAATGTGAAAAGTCACGTTTTTTCA    461
StMSH4.6                  ...-........................................................    461
StMSH4.3                  ...-...............-....-..................G................    461
Soltu.DM.08G000640.1|cDNA ------------------------------------------------------------
StMSH4.1                  ...-...............-....-..................G................    461

SlMSH4.1                  .................GT............C............................    521
SeMSH4.1                  ............................................................    521
StMSH4.11                 ......T.....................................................    521
StMSH4.9                  ......T.....................................................    521
StMSH4.10                 ......T.....................................................    521
SchMSH4.1                 ...-------..................................................    521
StMSH4.8                  .........G................C.................................    521
StMSH4.7                  ......T.....................................................    521
ScnMSH4.1                 ......................................T..............A......    521
ScnMSH4.2                 ............................................................    521
StMSH4.5                  ............................................................    521
StMSH4.2                  ............................................................    521
StMSH4.4                  ............................................................    521
StMSH4.t1                 ............................................................    521
StMSH4.t2                 ............................................................    521
StMSH4.f1                 CCACTGCTCACTGTTCACAAGCTGAGTGCTTAGAGTTCAATGGAAGAAGACGCCGGAGAA    521
StMSH4.6                  ............................................................    521
StMSH4.3                  ..............................C.............................    521
Soltu.DM.08G000640.1|cDNA ---------------------------------------.....................     21
StMSH4.1                  ..............................C.............................    521

SlMSH4.1                  ................C.........T..............................---    578
SeMSH4.1                  .....................C....T.................................    581
StMSH4.11                 ............................................................    581
StMSH4.9                  ............................................................    581
StMSH4.10                 ............................................................    581
SchMSH4.1                 ............................................................    581
StMSH4.8                  ..........................C.................................    581
StMSH4.7                  ............................................................    581
ScnMSH4.1                 ...................................G........................    581
ScnMSH4.2                 ............................................................    581
StMSH4.5                  ............................................................    581
StMSH4.2                  ............................................................    581
StMSH4.4                  ............................................................    581
StMSH4.t1                 ............................................................    581
StMSH4.t2                 ............................................................    581
StMSH4.f1                 AGATCAAGCTTCGTCGTCGGGTTCATAGAGAACCGAGCCAAGGAGGTTATCTTCTCCTTT    581
StMSH4.6                  ............................................................    581
StMSH4.3                  .......A....................................................    581
Soltu.DM.08G000640.1|cDNA .......A...................................-----------------     64
StMSH4.1                  .......A....................................................    581

SlMSH4.1                  -....C..................G.................................A.    637
SeMSH4.1                  .....................................................A......    641
StMSH4.11                 ............................................................    641
StMSH4.9                  ............................................................    641
StMSH4.10                 ............................................................    641
SchMSH4.1                 ............................................................    641
StMSH4.8                  .........G..............TC..........A..................T....    641
StMSH4.7                  ...............................................G............    641
ScnMSH4.1                 .........................C..................................    641
ScnMSH4.2                 ............................................................    641
StMSH4.5                  ............................................................    641
StMSH4.2                  ............................................................    641
StMSH4.4                  ............................................................    641
StMSH4.t1                 ............................................................    641
StMSH4.t2                 ............................................................    641
StMSH4.f1                 TTCTCTGCATTTGTGTATTTTCATCTGTTGATATCCGAATTAACATCATAAAACAGAATA    641
StMSH4.6                  ............................................................    641
StMSH4.3                  ............................................................    641
Soltu.DM.08G000640.1|cDNA ------------------------------------------------------------     64
StMSH4.1                  ............................................................    641

SlMSH4.1                  T........A.......T..................G............T..C.......    697
SeMSH4.1                  T........A.......T..................G.......................    701
StMSH4.11                 T...................................G.......................    701
StMSH4.9                  T...................................G.......................    701
StMSH4.10                 T...................................G.......................    701
SchMSH4.1                 T...................................G.......................    701
StMSH4.8                  T........A.......T..................G.......................    701
StMSH4.7                  T...................................G.......................    701
ScnMSH4.1                 T...................................G.......................    701
ScnMSH4.2                 T...........................................................    701
StMSH4.5                  T...................................G.......................    701
StMSH4.2                  T...................................G.......................    701
StMSH4.4                  -...........................................................    700
StMSH4.t1                 -...........................................................    700
StMSH4.t2                 -...........................................................    700
StMSH4.f1                 -TTTGACGAGCATCACACGTATAACCAGCAAAATTCTAGTAAACAGATGCAATTTCGAAT    700
StMSH4.6                  -...........................................................    700
StMSH4.3                  T..................................TG.......................    701
Soltu.DM.08G000640.1|cDNA ------------------------------------------------------------     64
StMSH4.1                  T..................................TG.......................    701

SlMSH4.1                  ....................G...A.........G.......C...............G.    757
SeMSH4.1                  ........................A.................C.................    761
StMSH4.11                 .....G.......G..............................................    761
StMSH4.9                  .....G.......G..............................................    761
StMSH4.10                 .....G.......G..............................................    761
SchMSH4.1                 .....G......................................................    761
StMSH4.8                  ...C...........A.......TA.....G...........C.................    761
StMSH4.7                  ............................................................    761
ScnMSH4.1                 ............................................................    761
ScnMSH4.2                 ..............................T.............................    761
StMSH4.5                  .....................................................C......    761
StMSH4.2                  .....................................................C......    761
StMSH4.4                  ............................................................    760
StMSH4.t1                 ............................................................    760
StMSH4.t2                 ............................................................    760
StMSH4.f1                 GTTTAACGAGCGAATTTGAACTTAGTTTTGAATGAATCAATGTGATTTTGCGATGTACAA    760
StMSH4.6                  ............................................................    760
StMSH4.3                  ............................................................    761
Soltu.DM.08G000640.1|cDNA ------------------------------------------------------------     64
StMSH4.1                  ............................................................    761

SlMSH4.1                  ..............---.G.......................-.................    813
SeMSH4.1                  ...............--.........T...............-.................    818
StMSH4.11                 ...............TT.....................A...-.................    820
StMSH4.9                  ...............TT.....................A...-.................    820
StMSH4.10                 ...............TT.....................A...-.................    820
SchMSH4.1                 .......G.......--.........................-...T.............    818
StMSH4.8                  ...............--...----------------------------------------    779
StMSH4.7                  ...............--.........................-.................    818
ScnMSH4.1                 ...............--.........................T..............G..    819
ScnMSH4.2                 ...............--.........................-C................    818
StMSH4.5                  ...............-T.........................-.................    819
StMSH4.2                  ...............-T.........................-.................    819
StMSH4.4                  ...............--.........................-.................    817
StMSH4.t1                 ...............--.........................-.................    817
StMSH4.t2                 ...............--.........................-.................    817
StMSH4.f1                 TGAGTGAATTTGAAC--TTTTTTTTTGAATGAATAGGTGCTA-TTTCACGATGTATTACG    817
StMSH4.6                  ...............--.........................-.................    817
StMSH4.3                  .......G.......--.........................-.................    818
Soltu.DM.08G000640.1|cDNA ------------------------------------------------------------     64
StMSH4.1                  .......G.......--.........................-.................    818

SlMSH4.1                  .....ATTGAACCTTTTTTTTTAATGAAGGTGTTTTCGTAAGTGACGAGCAA........    873
SeMSH4.1                  .....-----------------------------------------------........    831
StMSH4.11                 .....-----------------------------------------------........    833
StMSH4.9                  .....-----------------------------------------------........    833
StMSH4.10                 .....-----------------------------------------------........    833
SchMSH4.1                 .....-----------------------------------------------........    831
StMSH4.8                  ------------------------------------------------------------    779
StMSH4.7                  .....-----------------------------------------------........    831
ScnMSH4.1                 .....-----------------------------------------------........    832
ScnMSH4.2                 .....-----------------------------------------------........    831
StMSH4.5                  .....-----------------------------------------------........    832
StMSH4.2                  .....-----------------------------------------------........    832
StMSH4.4                  .....-----------------------------------------------........    830
StMSH4.t1                 .....-----------------------------------------------........    830
StMSH4.t2                 .....-----------------------------------------------........    830
StMSH4.f1                 AGCAT-----------------------------------------------ATTTGAAC    830
StMSH4.6                  .....-----------------------------------------------........    830
StMSH4.3                  .....-----------------------------------------------........    831
Soltu.DM.08G000640.1|cDNA ------------------------------------------------------------     64
StMSH4.1                  .....-----------------------------------------------........    831

SlMSH4.1                  ..CATTTGAGTTAACAGATGCGATTTCGTGATGTTTAATGTGTGATTTTGAATGTAGCAG    933
SeMSH4.1                  .-----------------------------------------------------------    832
StMSH4.11                 ....--------------------------------------------------------    837
StMSH4.9                  ....--------------------------------------------------------    837
StMSH4.10                 ....--------------------------------------------------------    837
SchMSH4.1                 ....--------------------------------------------------------    835
StMSH4.8                  ------------------------------------------------------------    779
StMSH4.7                  ....T-------------------------------------------------------    836
ScnMSH4.1                 ....--------------------------------------------------------    836
ScnMSH4.2                 ....--------------------------------------------------------    835
StMSH4.5                  ....--------------------------------------------------------    836
StMSH4.2                  ....--------------------------------------------------------    836
StMSH4.4                  ....--------------------------------------------------------    834
StMSH4.t1                 ....--------------------------------------------------------    834
StMSH4.t2                 ....--------------------------------------------------------    834
StMSH4.f1                 TTTG--------------------------------------------------------    834
StMSH4.6                  ....--------------------------------------------------------    834
StMSH4.3                  ...T--------------------------------------------------------    835
Soltu.DM.08G000640.1|cDNA ------------------------------------------------------------     64
StMSH4.1                  ...T--------------------------------------------------------    835

SlMSH4.1                  TGCAATTTTGTGATGTATGATGAATGAATTTGAAC........................C    993
SeMSH4.1                  ------------------------------------.......................C    856
StMSH4.11                 ------------------------------------.......................C    861
StMSH4.9                  ------------------------------------.......................C    861
StMSH4.10                 ------------------------------------.......................C    861
SchMSH4.1                 ------------------------------------.......................C    859
StMSH4.8                  ------------------------------------.......................C    803
StMSH4.7                  -----------------------------------........................C    861
ScnMSH4.1                 ------------------------------------.......................C    860
ScnMSH4.2                 ------------------------------------.......................C    859
StMSH4.5                  ------------------------------------.......................C    860
StMSH4.2                  ------------------------------------.......................C    860
StMSH4.4                  -----------------------------------.........................    859
StMSH4.t1                 -----------------------------------.........................    859
StMSH4.t2                 -----------------------------------.........................    859
StMSH4.f1                 -----------------------------------TTTTTTTTTGAATGAAGATGTTTTT    859
StMSH4.6                  -----------------------------------.........................    859
StMSH4.3                  -----------------------------------G...............A.......C    860
Soltu.DM.08G000640.1|cDNA ------------------------------------------------------------     64
StMSH4.1                  -----------------------------------G...............A.......C    860

SlMSH4.1                  C......G.....G...........................A..A....CAC......C.   1053
SeMSH4.1                  .................................................C..........    916
StMSH4.11                 .................................................C..........    921
StMSH4.9                  .................................................C..........    921
StMSH4.10                 .................................................C..........    921
SchMSH4.1                 .C.....................................A.........C..........    919
StMSH4.8                  .................................................C.......G..    863
StMSH4.7                  .................................................C..........    921
ScnMSH4.1                 .................................................C..........    920
ScnMSH4.2                 .....................................G.A.........C..........    919
StMSH4.5                  .......................................A.........C..........    920
StMSH4.2                  .......................................A.........C..........    920
StMSH4.4                  ............................................................    919
StMSH4.t1                 ............................................................    919
StMSH4.t2                 ............................................................    919
StMSH4.f1                 GTAAGTGACGAGCAAATTTGAACTTCATTTGAGTAAACAGATGCGATTTGGTGATGTTTA    919
StMSH4.6                  ............................................................    919
StMSH4.3                  .................................................C..........    920
Soltu.DM.08G000640.1|cDNA ------------------------------------------------------------     64
StMSH4.1                  .................................................C..........    920

SlMSH4.1                  ........................T..............C....................   1113
SeMSH4.1                  ............................................................    976
StMSH4.11                 ............................................................    981
StMSH4.9                  ............................................................    981
StMSH4.10                 ............................................................    981
SchMSH4.1                 ............................................................    979
StMSH4.8                  ........................C...................................    923
StMSH4.7                  ..................G.........................................    981
ScnMSH4.1                 ............................................................    980
ScnMSH4.2                 ............................................................    979
StMSH4.5                  ............................................................    980
StMSH4.2                  ............................................................    980
StMSH4.4                  ............................................................    979
StMSH4.t1                 ............................................................    979
StMSH4.t2                 ............................................................    979
StMSH4.f1                 ATGTGTGATTTTGAATGAATCAGTGCAATTTTGTGATGTATGATGAGAGGATTTGAACTT    979
StMSH4.6                  ............................................................    979
StMSH4.3                  ............................................................    980
Soltu.DM.08G000640.1|cDNA ------------------------------------------------------------     64
StMSH4.1                  ............................................................    980

SlMSH4.1                  ....................C....G............A............-....--..   1170
SeMSH4.1                  ....................C..............................-....--..   1033
StMSH4.11                 ................T.............................C....-....-...   1039
StMSH4.9                  ................T.............................C....-....-...   1039
StMSH4.10                 ................T.............................C....-....-...   1039
SchMSH4.1                 ...................................................-....-...   1037
StMSH4.8                  ....................C..............................-....T...    982
StMSH4.7                  ........T..........................................A....-...   1040
ScnMSH4.1                 ...................................................-....-...   1038
ScnMSH4.2                 ...................................................-....-...   1037
StMSH4.5                  ...................................................-....-...   1038
StMSH4.2                  ...................................................-....-...   1038
StMSH4.4                  ...................................................-....-...   1037
StMSH4.t1                 ...................................................-....-...   1037
StMSH4.t2                 ...................................................-....-...   1037
StMSH4.f1                 CTTTGTTGAATGAATAGGTGATATTTAACTATGTATTACAAGCATATTATG-AACA-TTT   1037
StMSH4.6                  ...................................................-....-...   1037
StMSH4.3                  ...................................................-....-...   1038
Soltu.DM.08G000640.1|cDNA ------------------------------------------------------------     64
StMSH4.1                  ...................................................-....-...   1038

SlMSH4.1                  .................AA....................T...A................   1230
SeMSH4.1                  .................A.G...................T....................   1093
StMSH4.11                 .......................................T....................   1099
StMSH4.9                  .......................................T....................   1099
StMSH4.10                 .......................................T....................   1099
SchMSH4.1                 .......................................T....................   1097
StMSH4.8                  ........A........A............G........T....................   1042
StMSH4.7                  .......................................T....................   1100
ScnMSH4.1                 ....................................C..T....................   1098
ScnMSH4.2                 ....................................C..T....................   1097
StMSH4.5                  ....................................C..T....................   1098
StMSH4.2                  ....................................C..T....................   1098
StMSH4.4                  ............................................................   1097
StMSH4.t1                 ............................................................   1097
StMSH4.t2                 ............................................................   1097
StMSH4.f1                 TTTCTGAATGAATGTGATTTTTTGTTAGTAATGAGCATAGTTACACTTCATTTGAGTAAA   1097
StMSH4.6                  ............................................................   1097
StMSH4.3                  .........A.............................T....................   1098
Soltu.DM.08G000640.1|cDNA ------------------------------------------------------------     64
StMSH4.1                  .........A.............................T....................   1098

SlMSH4.1                  ......G...C................A.........C..........C...........   1290
SeMSH4.1                  ................................................C...........   1153
StMSH4.11                 ............................................................   1159
StMSH4.9                  ............................................................   1159
StMSH4.10                 ............................................................   1159
SchMSH4.1                 ............................................................   1157
StMSH4.8                  ........................C.......................C...........   1102
StMSH4.7                  ............................................................   1160
ScnMSH4.1                 ............................................................   1158
ScnMSH4.2                 .......................................................A....   1157
StMSH4.5                  ............................................................   1158
StMSH4.2                  ............................................................   1158
StMSH4.4                  ............................................................   1157
StMSH4.t1                 ............................................................   1157
StMSH4.t2                 ............................................................   1157
StMSH4.f1                 CAGATGCAATTTCGGGATGTTAACAGCGAATAGGAACTTAAATTTGAATGAAGCTGTGCA   1157
StMSH4.6                  ............................................................   1157
StMSH4.3                  ............................................................   1158
Soltu.DM.08G000640.1|cDNA ------------------------------------------------------------     64
StMSH4.1                  ............................................................   1158

SlMSH4.1                  ..........G.....................C......................G....   1350
SeMSH4.1                  ................................C...........................   1213
StMSH4.11                 ................................C.........................--   1217
StMSH4.9                  ................................C.........................--   1217
StMSH4.10                 ................................C.........................--   1217
SchMSH4.1                 ................................C...........................   1217
StMSH4.8                  ................................C...........................   1162
StMSH4.7                  ................................C...........................   1220
ScnMSH4.1                 ................................C...........................   1218
ScnMSH4.2                 ................................C...........................   1217
StMSH4.5                  ................................C...........................   1218
StMSH4.2                  ................................C...........................   1218
StMSH4.4                  ............................................................   1217
StMSH4.t1                 ............................................................   1217
StMSH4.t2                 ............................................................   1217
StMSH4.f1                 GTTTTGTGATATATAAGGAGCATATTTGAACCTTTTTTTTGTTGGAATGAATAGGTGCAA   1217
StMSH4.6                  ............................................................   1217
StMSH4.3                  ................................C...........................   1218
Soltu.DM.08G000640.1|cDNA ------------------------------------------------------------     64
StMSH4.1                  ................................C...........................   1218

SlMSH4.1                  ....A....C...G........................A.G.T................C   1410
SeMSH4.1                  .....T......G..............................................C   1273
StMSH4.11                 ----------------------------------------------------.......C   1225
StMSH4.9                  ----------------------------------------------------.......C   1225
StMSH4.10                 ----------------------------------------------------.......C   1225
SchMSH4.1                 ...........................................................C   1277
StMSH4.8                  ...........................................................C   1222
StMSH4.7                  ...........................................................C   1280
ScnMSH4.1                 ............................A..............................C   1278
ScnMSH4.2                 ...........................................................C   1277
StMSH4.5                  ...........................................................C   1278
StMSH4.2                  ...........................................................C   1278
StMSH4.4                  ............................................................   1277
StMSH4.t1                 ............................................................   1277
StMSH4.t2                 ............................................................   1277
StMSH4.f1                 TTTCGCAACTTAACAAGCAAATTTGAACGTGTTCTTTTGAATCACAGGTGCAAATTTCGT   1277
StMSH4.6                  ............................................................   1277
StMSH4.3                  ...........................................................C   1278
Soltu.DM.08G000640.1|cDNA ------------------------------------------------------------     64
StMSH4.1                  ...........................................................C   1278

SlMSH4.1                  ......................----------------..A................A..   1454
SeMSH4.1                  ...................................C........................   1333
StMSH4.11                 ..............................A--....G....................C.   1283
StMSH4.9                  ..............................A--....G....................C.   1283
StMSH4.10                 ..............................A--....G....................C.   1283
SchMSH4.1                 ............................................................   1337
StMSH4.8                  ..............................T.............................   1282
StMSH4.7                  ............................................................   1340
ScnMSH4.1                 ............................................................   1338
ScnMSH4.2                 ............................................................   1337
StMSH4.5                  ............................................................   1338
StMSH4.2                  ............................................................   1338
StMSH4.4                  ............................................................   1337
StMSH4.t1                 ............................................................   1337
StMSH4.t2                 ............................................................   1337
StMSH4.f1                 GATGTGATGCACAAAGTTGATATTATTTTTGATTTTTTTATGTGCATTTCTGGCTATGTA   1337
StMSH4.6                  ............................................................   1337
StMSH4.3                  ........................G...................................   1338
Soltu.DM.08G000640.1|cDNA ------------------------------------------------------------     64
StMSH4.1                  ........................G...................................   1338

SlMSH4.1                  G.............A...................GA.T.........A.C..........   1514
SeMSH4.1                  ..................................GA........................   1393
StMSH4.11                 ....A..................C..........GA........................   1343
StMSH4.9                  ....A..................C..........GA........................   1343
StMSH4.10                 ....A..................C..........GA........................   1343
SchMSH4.1                 ...T.G........................TT...C........................   1397
StMSH4.8                  ...............................-...C........................   1341
StMSH4.7                  ....A..............................C........................   1400
ScnMSH4.1                 ...................................C........................   1398
ScnMSH4.2                 ...................................C........................   1397
StMSH4.5                  ...................................C........................   1398
StMSH4.2                  ...................................C........................   1398
StMSH4.4                  ............................................................   1397
StMSH4.t1                 ............................................................   1397
StMSH4.t2                 ............................................................   1397
StMSH4.f1                 TTACGAGCATTTTTGAACTTCTGTTGAATAGATAATTGTTATTTTGCGATGTAGAAACTA   1397
StMSH4.6                  ............................................................   1397
StMSH4.3                  ...................................C........................   1398
Soltu.DM.08G000640.1|cDNA ------------------------------------------------------------     64
StMSH4.1                  ...................................C........................   1398

SlMSH4.1                  ...............................T..A..G......................   1574
SeMSH4.1                  .....................................G....A................C   1453
StMSH4.11                 .....................................G............T.........   1403
StMSH4.9                  .....................................G............T.........   1403
StMSH4.10                 .....................................G............T.........   1403
SchMSH4.1                 ...........---..............................................   1454
StMSH4.8                  .....................................G......................   1401
StMSH4.7                  ............................................................   1460
ScnMSH4.1                 ............................................................   1458
ScnMSH4.2                 ............................................................   1457
StMSH4.5                  ............................................................   1458
StMSH4.2                  ............................................................   1458
StMSH4.4                  ............................................................   1457
StMSH4.t1                 ............................................................   1457
StMSH4.t2                 ............................................................   1457
StMSH4.f1                 GCAGATTTGAACTTCTTTTTTTCTTAAAATAGGTGTAATTTTGTGACCTTAAGAGTGTTT   1457
StMSH4.6                  ............................................................   1457
StMSH4.3                  ............................................................   1458
Soltu.DM.08G000640.1|cDNA ------------------------------------------------------------     64
StMSH4.1                  ............................................................   1458

SlMSH4.1                  ..A.........................--..............................   1632
SeMSH4.1                  ..A..............G..........--..............................   1511
StMSH4.11                 ..A................T..C.....--.....................G........   1461
StMSH4.9                  ..A................T..C.....--.....................G........   1461
StMSH4.10                 ..A................T..C.....--.....................G........   1461
SchMSH4.1                 ...................--.......--..............................   1510
StMSH4.8                  ..A.........................TA..............................   1461
StMSH4.7                  ............................--..............................   1518
ScnMSH4.1                 ............................--.................G............   1516
ScnMSH4.2                 ............................--.................G............   1515
StMSH4.5                  ............................--.................G............   1516
StMSH4.2                  ............................--.................G............   1516
StMSH4.4                  ............................--..............................   1515
StMSH4.t1                 ............................--..............................   1515
StMSH4.t2                 ............................--..............................   1515
StMSH4.f1                 ATTTCATGTATATAAACACATGTGTTAT--AGCTTAATTGTTTGTGAATTTTGAGAAATG   1515
StMSH4.6                  ............................--..............................   1515
StMSH4.3                  ...........G................--..............................   1516
Soltu.DM.08G000640.1|cDNA ------------------------------------------------------------     64
StMSH4.1                  ...........G................--..............................   1516

SlMSH4.1                  ........C........T...C.TT...................................   1692
SeMSH4.1                  ..............G......C..........................T...........   1571
StMSH4.11                 .....................G......................................   1521
StMSH4.9                  .....................G......................................   1521
StMSH4.10                 .....................G......................................   1521
SchMSH4.1                 .................T..........................................   1570
StMSH4.8                  .............A...........A..................................   1521
StMSH4.7                  ........................................G..................A   1578
ScnMSH4.1                 ........................T...............T...................   1576
ScnMSH4.2                 ........................T...................................   1575
StMSH4.5                  ........................T...................................   1576
StMSH4.2                  ........................T...................................   1576
StMSH4.4                  ............................................................   1575
StMSH4.t1                 ............................................................   1575
StMSH4.t2                 ............................................................   1575
StMSH4.f1                 GATAAATATGATGCACACGTCTGACGATAGCTTTGAGTTTCTCAAATTCGAAGAAGGGAT   1575
StMSH4.6                  ............................................................   1575
StMSH4.3                  ............................................................   1576
Soltu.DM.08G000640.1|cDNA ------------------------------------------------------------     64
StMSH4.1                  ............................................................   1576

SlMSH4.1                  ...A......-.........G......C..T.G...........C...............   1751
SeMSH4.1                  ...A......-.....................G...........................   1630
StMSH4.11                 ...A......-.....................G...........................   1580
StMSH4.9                  ...A......-.....................G...........................   1580
StMSH4.10                 ...A......-.....................G...........................   1580
SchMSH4.1                 ..........-.................................................   1629
StMSH4.8                  ..........T...............T.....G...........................   1581
StMSH4.7                  ..........-.................................................   1637
ScnMSH4.1                 ..........-.................................................   1635
ScnMSH4.2                 ..........-.................................................   1634
StMSH4.5                  ..........-.................................................   1635
StMSH4.2                  ..........-.................................................   1635
StMSH4.4                  ..........-.................................................   1634
StMSH4.t1                 ..........-.................................................   1634
StMSH4.t2                 ..........-.................................................   1634
StMSH4.f1                 TGGTTTATGC-TTCATTTTAAGCATACTGTCAAAGAATATGTGGATGTTCTATCCTTGAA   1634
StMSH4.6                  ..........-.................................................   1634
StMSH4.3                  ..........-.................................G...............   1635
Soltu.DM.08G000640.1|cDNA ------------------------------------------------------------     64
StMSH4.1                  ..........-.................................G...............   1635

SlMSH4.1                  ..........G....G..............................GT............   1811
SeMSH4.1                  .A........G....G...............................--A..........   1688
StMSH4.11                 ..C.......G....G...............................T............   1640
StMSH4.9                  ..C.......G....G...............................T............   1640
StMSH4.10                 ..C.......G....G...............................T............   1640
SchMSH4.1                 ..........-....................................-............   1687
StMSH4.8                  ...............G...............................-.......--...   1638
StMSH4.7                  ....T.....................................G....-............   1696
ScnMSH4.1                 ...............................................-............   1694
ScnMSH4.2                 ...............................................-............   1693
StMSH4.5                  ...............................................-............   1694
StMSH4.2                  ...............................................-............   1694
StMSH4.4                  ...............................................-............   1693
StMSH4.t1                 ...............................................-............   1693
StMSH4.t2                 ...............................................-............   1693
StMSH4.f1                 ATTTATTGTTTTGTTTAAGTAATTCAGAGGTAAGAGCAGGTCATCAA-TTTATACGTGTC   1693
StMSH4.6                  ...............................................-............   1693
StMSH4.3                  ...............................................-............   1694
Soltu.DM.08G000640.1|cDNA ------------------------------------------------------------     64
StMSH4.1                  ...............................................-............   1694

SlMSH4.1                  ......T.................................T..A....A.....TT.C..   1871
SeMSH4.1                  ........................................T.......T...........   1748
StMSH4.11                 ........................................T.......A...........   1700
StMSH4.9                  ........................................T.......A...........   1700
StMSH4.10                 ........................................T.......A...........   1700
SchMSH4.1                 ............................................................   1747
StMSH4.8                  ............................................................   1698
StMSH4.7                  ............................................................   1756
ScnMSH4.1                 ............................................................   1754
ScnMSH4.2                 ............................................................   1753
StMSH4.5                  ............................................................   1754
StMSH4.2                  ............................................................   1754
StMSH4.4                  ............................................................   1753
StMSH4.t1                 ............................................................   1753
StMSH4.t2                 ............................................................   1753
StMSH4.f1                 ATGATAGACTGATAGTTTGGAGTTTATCAAATTTGAAGAACATGCTTACTTTCAAGTTTA   1753
StMSH4.6                  ............................................................   1753
StMSH4.3                  ............................................................   1754
Soltu.DM.08G000640.1|cDNA ------------------------------------------------------------     64
StMSH4.1                  ............................................................   1754

SlMSH4.1                  ...C....T...................................................   1931
SeMSH4.1                  ...C...................C...............T....................   1808
StMSH4.11                 ...C.....................................G..................   1760
StMSH4.9                  ...C.....................................G..................   1760
StMSH4.10                 ...C.....................................G..................   1760
SchMSH4.1                 ........-------------.......................................   1794
StMSH4.8                  ............................................................   1758
StMSH4.7                  ............................................................   1816
ScnMSH4.1                 ............................................................   1814
ScnMSH4.2                 ............................................................   1813
StMSH4.5                  ............................................................   1814
StMSH4.2                  ............................................................   1814
StMSH4.4                  ............................................................   1813
StMSH4.t1                 ............................................................   1813
StMSH4.t2                 ............................................................   1813
StMSH4.f1                 TGTGTGGGAATGTGGTTATATAATGTGATATTCACTGATGTATGGAGGTAATCAAGATGT   1813
StMSH4.6                  ............................................................   1813
StMSH4.3                  ............................................................   1814
Soltu.DM.08G000640.1|cDNA ------------------------------------------------------------     64
StMSH4.1                  ............................................................   1814

SlMSH4.1                  .-.C...-----------------........C.....TT.................---   1970
SeMSH4.1                  .......C.................................................---   1865
StMSH4.11                 .......C...G...........................G..........A......---   1817
StMSH4.9                  .......C...G...........................G..........A......---   1817
StMSH4.10                 .......C...G...........................G..........A......---   1817
SchMSH4.1                 ...............T.......--................................---   1849
StMSH4.8                  .......C.................................................---   1815
StMSH4.7                  .................................................A.......---   1873
ScnMSH4.1                 .........................................................---   1871
ScnMSH4.2                 .........................................................ACT   1873
StMSH4.5                  .........................................................---   1871
StMSH4.2                  .........................................................---   1871
StMSH4.4                  .........................................................---   1870
StMSH4.t1                 .........................................................---   1870
StMSH4.t2                 .........................................................---   1870
StMSH4.f1                 ATGACTGGTATACTGCACAGATATCTAGACTGTTGTTGGAGAAGTGTGAGCTACTGA---   1870
StMSH4.6                  .......................--................................---   1868
StMSH4.3                  .......................--................................---   1869
Soltu.DM.08G000640.1|cDNA ------------------------------------------------------------     64
StMSH4.1                  .......................--................................---   1869

SlMSH4.1                  ------------------------------------------------------------   1970
SeMSH4.1                  ------------------------------------------------------------   1865
StMSH4.11                 ------------------------------------------------------------   1817
StMSH4.9                  ------------------------------------------------------------   1817
StMSH4.10                 ------------------------------------------------------------   1817
SchMSH4.1                 ------------------------------------------------------------   1849
StMSH4.8                  ------------------------------------------------------------   1815
StMSH4.7                  ------------------------------------------------------------   1873
ScnMSH4.1                 ------------------------------------------------------------   1871
ScnMSH4.2                 AGTTGTAACTCATATTATATGGAGAATGACTTGTTCCTTTCTATTCATCAAGACAAGATA   1933
StMSH4.5                  ------------------------------------------------------------   1871
StMSH4.2                  ------------------------------------------------------------   1871
StMSH4.4                  ------------------------------------------------------------   1870
StMSH4.t1                 ------------------------------------------------------------   1870
StMSH4.t2                 ------------------------------------------------------------   1870
StMSH4.f1                 ------------------------------------------------------------   1870
StMSH4.6                  ------------------------------------------------------------   1868
StMSH4.3                  ------------------------------------------------------------   1869
Soltu.DM.08G000640.1|cDNA ------------------------------------------------------------     64
StMSH4.1                  ------------------------------------------------------------   1869

SlMSH4.1                  ------------------------------------------------------------   1970
SeMSH4.1                  ------------------------------------------------------------   1865
StMSH4.11                 ------------------------------------------------------------   1817
StMSH4.9                  ------------------------------------------------------------   1817
StMSH4.10                 ------------------------------------------------------------   1817
SchMSH4.1                 ------------------------------------------------------------   1849
StMSH4.8                  ------------------------------------------------------------   1815
StMSH4.7                  ------------------------------------------------------------   1873
ScnMSH4.1                 ------------------------------------------------------------   1871
ScnMSH4.2                 CTTATACAAATACTACGCTTCTATGAAAGGAAAACTAATCAAAGTAAATCAACTAAGAAT   1993
StMSH4.5                  ------------------------------------------------------------   1871
StMSH4.2                  ------------------------------------------------------------   1871
StMSH4.4                  ------------------------------------------------------------   1870
StMSH4.t1                 ------------------------------------------------------------   1870
StMSH4.t2                 ------------------------------------------------------------   1870
StMSH4.f1                 ------------------------------------------------------------   1870
StMSH4.6                  ------------------------------------------------------------   1868
StMSH4.3                  ------------------------------------------------------------   1869
Soltu.DM.08G000640.1|cDNA ------------------------------------------------------------     64
StMSH4.1                  ------------------------------------------------------------   1869

SlMSH4.1                  ------------------------------------------------------------   1970
SeMSH4.1                  ------------------------------------------------------------   1865
StMSH4.11                 ------------------------------------------------------------   1817
StMSH4.9                  ------------------------------------------------------------   1817
StMSH4.10                 ------------------------------------------------------------   1817
SchMSH4.1                 ------------------------------------------------------------   1849
StMSH4.8                  ------------------------------------------------------------   1815
StMSH4.7                  ------------------------------------------------------------   1873
ScnMSH4.1                 ------------------------------------------------------------   1871
ScnMSH4.2                 CTGCTCCTATAATTAAATTAGCTATATATGGAAGATATAATATTTACACCTATTATATTC   2053
StMSH4.5                  ------------------------------------------------------------   1871
StMSH4.2                  ------------------------------------------------------------   1871
StMSH4.4                  ------------------------------------------------------------   1870
StMSH4.t1                 ------------------------------------------------------------   1870
StMSH4.t2                 ------------------------------------------------------------   1870
StMSH4.f1                 ------------------------------------------------------------   1870
StMSH4.6                  ------------------------------------------------------------   1868
StMSH4.3                  ------------------------------------------------------------   1869
Soltu.DM.08G000640.1|cDNA ------------------------------------------------------------     64
StMSH4.1                  ------------------------------------------------------------   1869

SlMSH4.1                  ------------------------------------------------------------   1970
SeMSH4.1                  ------------------------------------------------------------   1865
StMSH4.11                 ------------------------------------------------------------   1817
StMSH4.9                  ------------------------------------------------------------   1817
StMSH4.10                 ------------------------------------------------------------   1817
SchMSH4.1                 ------------------------------------------------------------   1849
StMSH4.8                  ------------------------------------------------------------   1815
StMSH4.7                  ------------------------------------------------------------   1873
ScnMSH4.1                 ------------------------------------------------------------   1871
ScnMSH4.2                 TATAACACTCCCCCTCAAGCTGGAGCATAGATGTTGATCATGCCCAGCTTGTCACAAAGA   2113
StMSH4.5                  ------------------------------------------------------------   1871
StMSH4.2                  ------------------------------------------------------------   1871
StMSH4.4                  ------------------------------------------------------------   1870
StMSH4.t1                 ------------------------------------------------------------   1870
StMSH4.t2                 ------------------------------------------------------------   1870
StMSH4.f1                 ------------------------------------------------------------   1870
StMSH4.6                  ------------------------------------------------------------   1868
StMSH4.3                  ------------------------------------------------------------   1869
Soltu.DM.08G000640.1|cDNA ------------------------------------------------------------     64
StMSH4.1                  ------------------------------------------------------------   1869

SlMSH4.1                  ------------------------------------------------------------   1970
SeMSH4.1                  ------------------------------------------------------------   1865
StMSH4.11                 ------------------------------------------------------------   1817
StMSH4.9                  ------------------------------------------------------------   1817
StMSH4.10                 ------------------------------------------------------------   1817
SchMSH4.1                 ------------------------------------------------------------   1849
StMSH4.8                  ------------------------------------------------------------   1815
StMSH4.7                  ------------------------------------------------------------   1873
ScnMSH4.1                 ------------------------------------------------------------   1871
ScnMSH4.2                 TAATTAACTCGAGCTCCATTTAACGCCTTTGTGAACAAATCAGCTAGTTGCTCTCCTGTC   2173
StMSH4.5                  ------------------------------------------------------------   1871
StMSH4.2                  ------------------------------------------------------------   1871
StMSH4.4                  ------------------------------------------------------------   1870
StMSH4.t1                 ------------------------------------------------------------   1870
StMSH4.t2                 ------------------------------------------------------------   1870
StMSH4.f1                 ------------------------------------------------------------   1870
StMSH4.6                  ------------------------------------------------------------   1868
StMSH4.3                  ------------------------------------------------------------   1869
Soltu.DM.08G000640.1|cDNA ------------------------------------------------------------     64
StMSH4.1                  ------------------------------------------------------------   1869

SlMSH4.1                  ------------------------------------------------------------   1970
SeMSH4.1                  ------------------------------------------------------------   1865
StMSH4.11                 ------------------------------------------------------------   1817
StMSH4.9                  ------------------------------------------------------------   1817
StMSH4.10                 ------------------------------------------------------------   1817
SchMSH4.1                 ------------------------------------------------------------   1849
StMSH4.8                  ------------------------------------------------------------   1815
StMSH4.7                  ------------------------------------------------------------   1873
ScnMSH4.1                 ------------------------------------------------------------   1871
ScnMSH4.2                 TTTACATAACCGGTGGAAATCAAGTTATCTTGGATCTTCTCACGAATAAAGTGACAATCT   2233
StMSH4.5                  ------------------------------------------------------------   1871
StMSH4.2                  ------------------------------------------------------------   1871
StMSH4.4                  ------------------------------------------------------------   1870
StMSH4.t1                 ------------------------------------------------------------   1870
StMSH4.t2                 ------------------------------------------------------------   1870
StMSH4.f1                 ------------------------------------------------------------   1870
StMSH4.6                  ------------------------------------------------------------   1868
StMSH4.3                  ------------------------------------------------------------   1869
Soltu.DM.08G000640.1|cDNA ------------------------------------------------------------     64
StMSH4.1                  ------------------------------------------------------------   1869

SlMSH4.1                  ------------------------------------------------------------   1970
SeMSH4.1                  ------------------------------------------------------------   1865
StMSH4.11                 ------------------------------------------------------------   1817
StMSH4.9                  ------------------------------------------------------------   1817
StMSH4.10                 ------------------------------------------------------------   1817
SchMSH4.1                 ------------------------------------------------------------   1849
StMSH4.8                  ------------------------------------------------------------   1815
StMSH4.7                  ------------------------------------------------------------   1873
ScnMSH4.1                 ------------------------------------------------------------   1871
ScnMSH4.2                 ACCTTGATATGCTTTGTTCTTTCGTGATACACAGGATTTGAGGCAATATGAAGAGCAGCT   2293
StMSH4.5                  ------------------------------------------------------------   1871
StMSH4.2                  ------------------------------------------------------------   1871
StMSH4.4                  ------------------------------------------------------------   1870
StMSH4.t1                 ------------------------------------------------------------   1870
StMSH4.t2                 ------------------------------------------------------------   1870
StMSH4.f1                 ------------------------------------------------------------   1870
StMSH4.6                  ------------------------------------------------------------   1868
StMSH4.3                  ------------------------------------------------------------   1869
Soltu.DM.08G000640.1|cDNA ------------------------------------------------------------     64
StMSH4.1                  ------------------------------------------------------------   1869

SlMSH4.1                  ------------------------------------------------------------   1970
SeMSH4.1                  ------------------------------------------------------------   1865
StMSH4.11                 ------------------------------------------------------------   1817
StMSH4.9                  ------------------------------------------------------------   1817
StMSH4.10                 ------------------------------------------------------------   1817
SchMSH4.1                 ------------------------------------------------------------   1849
StMSH4.8                  ------------------------------------------------------------   1815
StMSH4.7                  ------------------------------------------------------------   1873
ScnMSH4.1                 ------------------------------------------------------------   1871
ScnMSH4.2                 TGATTATCACACCAGAGTTTTGCTGGTGTAGAATGTCTCATTCCAATTTCTGTCAATATG   2353
StMSH4.5                  ------------------------------------------------------------   1871
StMSH4.2                  ------------------------------------------------------------   1871
StMSH4.4                  ------------------------------------------------------------   1870
StMSH4.t1                 ------------------------------------------------------------   1870
StMSH4.t2                 ------------------------------------------------------------   1870
StMSH4.f1                 ------------------------------------------------------------   1870
StMSH4.6                  ------------------------------------------------------------   1868
StMSH4.3                  ------------------------------------------------------------   1869
Soltu.DM.08G000640.1|cDNA ------------------------------------------------------------     64
StMSH4.1                  ------------------------------------------------------------   1869

SlMSH4.1                  ------------------------------------------------------------   1970
SeMSH4.1                  ------------------------------------------------------------   1865
StMSH4.11                 ------------------------------------------------------------   1817
StMSH4.9                  ------------------------------------------------------------   1817
StMSH4.10                 ------------------------------------------------------------   1817
SchMSH4.1                 ------------------------------------------------------------   1849
StMSH4.8                  ------------------------------------------------------------   1815
StMSH4.7                  ------------------------------------------------------------   1873
ScnMSH4.1                 ------------------------------------------------------------   1871
ScnMSH4.2                 TGATGTATCCACATGATCTCACATGTGGATTGCGCCATAGCTCTATATTCAGATTCTGCA   2413
StMSH4.5                  ------------------------------------------------------------   1871
StMSH4.2                  ------------------------------------------------------------   1871
StMSH4.4                  ------------------------------------------------------------   1870
StMSH4.t1                 ------------------------------------------------------------   1870
StMSH4.t2                 ------------------------------------------------------------   1870
StMSH4.f1                 ------------------------------------------------------------   1870
StMSH4.6                  ------------------------------------------------------------   1868
StMSH4.3                  ------------------------------------------------------------   1869
Soltu.DM.08G000640.1|cDNA ------------------------------------------------------------     64
StMSH4.1                  ------------------------------------------------------------   1869

SlMSH4.1                  ------------------------------------------------------------   1970
SeMSH4.1                  ------------------------------------------------------------   1865
StMSH4.11                 ------------------------------------------------------------   1817
StMSH4.9                  ------------------------------------------------------------   1817
StMSH4.10                 ------------------------------------------------------------   1817
SchMSH4.1                 ------------------------------------------------------------   1849
StMSH4.8                  ------------------------------------------------------------   1815
StMSH4.7                  ------------------------------------------------------------   1873
ScnMSH4.1                 ------------------------------------------------------------   1871
ScnMSH4.2                 CTGGATCGCGATACAACACCTTGTTTCTTACTTCTCCATGACACCAAATTACCACCAACA   2473
StMSH4.5                  ------------------------------------------------------------   1871
StMSH4.2                  ------------------------------------------------------------   1871
StMSH4.4                  ------------------------------------------------------------   1870
StMSH4.t1                 ------------------------------------------------------------   1870
StMSH4.t2                 ------------------------------------------------------------   1870
StMSH4.f1                 ------------------------------------------------------------   1870
StMSH4.6                  ------------------------------------------------------------   1868
StMSH4.3                  ------------------------------------------------------------   1869
Soltu.DM.08G000640.1|cDNA ------------------------------------------------------------     64
StMSH4.1                  ------------------------------------------------------------   1869

SlMSH4.1                  ------------------------------------------------------------   1970
SeMSH4.1                  ------------------------------------------------------------   1865
StMSH4.11                 ------------------------------------------------------------   1817
StMSH4.9                  ------------------------------------------------------------   1817
StMSH4.10                 ------------------------------------------------------------   1817
SchMSH4.1                 ------------------------------------------------------------   1849
StMSH4.8                  ------------------------------------------------------------   1815
StMSH4.7                  ------------------------------------------------------------   1873
ScnMSH4.1                 ------------------------------------------------------------   1871
ScnMSH4.2                 AAGACACAATAACCAGTAGTAGATCGTCTATTGGTTTTACATCCAGCCCAATCAGCATCA   2533
StMSH4.5                  ------------------------------------------------------------   1871
StMSH4.2                  ------------------------------------------------------------   1871
StMSH4.4                  ------------------------------------------------------------   1870
StMSH4.t1                 ------------------------------------------------------------   1870
StMSH4.t2                 ------------------------------------------------------------   1870
StMSH4.f1                 ------------------------------------------------------------   1870
StMSH4.6                  ------------------------------------------------------------   1868
StMSH4.3                  ------------------------------------------------------------   1869
Soltu.DM.08G000640.1|cDNA ------------------------------------------------------------     64
StMSH4.1                  ------------------------------------------------------------   1869

SlMSH4.1                  ------------------------------------------------------------   1970
SeMSH4.1                  ------------------------------------------------------------   1865
StMSH4.11                 ------------------------------------------------------------   1817
StMSH4.9                  ------------------------------------------------------------   1817
StMSH4.10                 ------------------------------------------------------------   1817
SchMSH4.1                 ------------------------------------------------------------   1849
StMSH4.8                  ------------------------------------------------------------   1815
StMSH4.7                  ------------------------------------------------------------   1873
ScnMSH4.1                 ------------------------------------------------------------   1871
ScnMSH4.2                 GCAAAGCACTCAATGTGAGTATGTCCGTGGTTACCATATAAAATGCCAAGTCCAGGGGAT   2593
StMSH4.5                  ------------------------------------------------------------   1871
StMSH4.2                  ------------------------------------------------------------   1871
StMSH4.4                  ------------------------------------------------------------   1870
StMSH4.t1                 ------------------------------------------------------------   1870
StMSH4.t2                 ------------------------------------------------------------   1870
StMSH4.f1                 ------------------------------------------------------------   1870
StMSH4.6                  ------------------------------------------------------------   1868
StMSH4.3                  ------------------------------------------------------------   1869
Soltu.DM.08G000640.1|cDNA ------------------------------------------------------------     64
StMSH4.1                  ------------------------------------------------------------   1869

SlMSH4.1                  ------------------------------------------------------------   1970
SeMSH4.1                  ------------------------------------------------------------   1865
StMSH4.11                 ------------------------------------------------------------   1817
StMSH4.9                  ------------------------------------------------------------   1817
StMSH4.10                 ------------------------------------------------------------   1817
SchMSH4.1                 ------------------------------------------------------------   1849
StMSH4.8                  ------------------------------------------------------------   1815
StMSH4.7                  ------------------------------------------------------------   1873
ScnMSH4.1                 ------------------------------------------------------------   1871
ScnMSH4.2                 CTTTTCAAGTAGCATAAGATCTGTTCCAAGGCATCCCAATGTTTGACTGTAGGTGCAGAC   2653
StMSH4.5                  ------------------------------------------------------------   1871
StMSH4.2                  ------------------------------------------------------------   1871
StMSH4.4                  ------------------------------------------------------------   1870
StMSH4.t1                 ------------------------------------------------------------   1870
StMSH4.t2                 ------------------------------------------------------------   1870
StMSH4.f1                 ------------------------------------------------------------   1870
StMSH4.6                  ------------------------------------------------------------   1868
StMSH4.3                  ------------------------------------------------------------   1869
Soltu.DM.08G000640.1|cDNA ------------------------------------------------------------     64
StMSH4.1                  ------------------------------------------------------------   1869

SlMSH4.1                  ------------------------------------------------------------   1970
SeMSH4.1                  ------------------------------------------------------------   1865
StMSH4.11                 ------------------------------------------------------------   1817
StMSH4.9                  ------------------------------------------------------------   1817
StMSH4.10                 ------------------------------------------------------------   1817
SchMSH4.1                 ------------------------------------------------------------   1849
StMSH4.8                  ------------------------------------------------------------   1815
StMSH4.7                  ------------------------------------------------------------   1873
ScnMSH4.1                 ------------------------------------------------------------   1871
ScnMSH4.2                 ATGAATTGACTAACAACACTCACTGCAAAAGCAATATCTGGACGTGTTACAGTGAGATAG   2713
StMSH4.5                  ------------------------------------------------------------   1871
StMSH4.2                  ------------------------------------------------------------   1871
StMSH4.4                  ------------------------------------------------------------   1870
StMSH4.t1                 ------------------------------------------------------------   1870
StMSH4.t2                 ------------------------------------------------------------   1870
StMSH4.f1                 ------------------------------------------------------------   1870
StMSH4.6                  ------------------------------------------------------------   1868
StMSH4.3                  ------------------------------------------------------------   1869
Soltu.DM.08G000640.1|cDNA ------------------------------------------------------------     64
StMSH4.1                  ------------------------------------------------------------   1869

SlMSH4.1                  ------------------------------------------------------------   1970
SeMSH4.1                  ------------------------------------------------------------   1865
StMSH4.11                 ------------------------------------------------------------   1817
StMSH4.9                  ------------------------------------------------------------   1817
StMSH4.10                 ------------------------------------------------------------   1817
SchMSH4.1                 ------------------------------------------------------------   1849
StMSH4.8                  ------------------------------------------------------------   1815
StMSH4.7                  ------------------------------------------------------------   1873
ScnMSH4.1                 ------------------------------------------------------------   1871
ScnMSH4.2                 TTTAGTTTCCCTACTAACCTCCTATATCTCTCTGGATCATCAAAGGGGCTGCCATCATCA   2773
StMSH4.5                  ------------------------------------------------------------   1871
StMSH4.2                  ------------------------------------------------------------   1871
StMSH4.4                  ------------------------------------------------------------   1870
StMSH4.t1                 ------------------------------------------------------------   1870
StMSH4.t2                 ------------------------------------------------------------   1870
StMSH4.f1                 ------------------------------------------------------------   1870
StMSH4.6                  ------------------------------------------------------------   1868
StMSH4.3                  ------------------------------------------------------------   1869
Soltu.DM.08G000640.1|cDNA ------------------------------------------------------------     64
StMSH4.1                  ------------------------------------------------------------   1869

SlMSH4.1                  ------------------------------------------------------------   1970
SeMSH4.1                  ------------------------------------------------------------   1865
StMSH4.11                 ------------------------------------------------------------   1817
StMSH4.9                  ------------------------------------------------------------   1817
StMSH4.10                 ------------------------------------------------------------   1817
SchMSH4.1                 ------------------------------------------------------------   1849
StMSH4.8                  ------------------------------------------------------------   1815
StMSH4.7                  ------------------------------------------------------------   1873
ScnMSH4.1                 ------------------------------------------------------------   1871
ScnMSH4.2                 CGGGTCAGATGCACATTAGGGACCATTGGAGTACTACAAGGTTTGGCTGCGGACTTTCCA   2833
StMSH4.5                  ------------------------------------------------------------   1871
StMSH4.2                  ------------------------------------------------------------   1871
StMSH4.4                  ------------------------------------------------------------   1870
StMSH4.t1                 ------------------------------------------------------------   1870
StMSH4.t2                 ------------------------------------------------------------   1870
StMSH4.f1                 ------------------------------------------------------------   1870
StMSH4.6                  ------------------------------------------------------------   1868
StMSH4.3                  ------------------------------------------------------------   1869
Soltu.DM.08G000640.1|cDNA ------------------------------------------------------------     64
StMSH4.1                  ------------------------------------------------------------   1869

SlMSH4.1                  ------------------------------------------------------------   1970
SeMSH4.1                  ------------------------------------------------------------   1865
StMSH4.11                 ------------------------------------------------------------   1817
StMSH4.9                  ------------------------------------------------------------   1817
StMSH4.10                 ------------------------------------------------------------   1817
SchMSH4.1                 ------------------------------------------------------------   1849
StMSH4.8                  ------------------------------------------------------------   1815
StMSH4.7                  ------------------------------------------------------------   1873
ScnMSH4.1                 ------------------------------------------------------------   1871
ScnMSH4.2                 GTTTCCACAAGTAGGTCAAGGATATACTTTCTCTGAGATAGAAAGATTCCCTTCTTGCTT   2893
StMSH4.5                  ------------------------------------------------------------   1871
StMSH4.2                  ------------------------------------------------------------   1871
StMSH4.4                  ------------------------------------------------------------   1870
StMSH4.t1                 ------------------------------------------------------------   1870
StMSH4.t2                 ------------------------------------------------------------   1870
StMSH4.f1                 ------------------------------------------------------------   1870
StMSH4.6                  ------------------------------------------------------------   1868
StMSH4.3                  ------------------------------------------------------------   1869
Soltu.DM.08G000640.1|cDNA ------------------------------------------------------------     64
StMSH4.1                  ------------------------------------------------------------   1869

SlMSH4.1                  ------------------------------------------------------------   1970
SeMSH4.1                  ------------------------------------------------------------   1865
StMSH4.11                 ------------------------------------------------------------   1817
StMSH4.9                  ------------------------------------------------------------   1817
StMSH4.10                 ------------------------------------------------------------   1817
SchMSH4.1                 ------------------------------------------------------------   1849
StMSH4.8                  ------------------------------------------------------------   1815
StMSH4.7                  ------------------------------------------------------------   1873
ScnMSH4.1                 ------------------------------------------------------------   1871
ScnMSH4.2                 CTAGTTACTTCTACTCCCAAAAAATATTTTAGTTGTCCCAAATCTTTTGTGTGGAATTTA   2953
StMSH4.5                  ------------------------------------------------------------   1871
StMSH4.2                  ------------------------------------------------------------   1871
StMSH4.4                  ------------------------------------------------------------   1870
StMSH4.t1                 ------------------------------------------------------------   1870
StMSH4.t2                 ------------------------------------------------------------   1870
StMSH4.f1                 ------------------------------------------------------------   1870
StMSH4.6                  ------------------------------------------------------------   1868
StMSH4.3                  ------------------------------------------------------------   1869
Soltu.DM.08G000640.1|cDNA ------------------------------------------------------------     64
StMSH4.1                  ------------------------------------------------------------   1869

SlMSH4.1                  ------------------------------------------------------------   1970
SeMSH4.1                  ------------------------------------------------------------   1865
StMSH4.11                 ------------------------------------------------------------   1817
StMSH4.9                  ------------------------------------------------------------   1817
StMSH4.10                 ------------------------------------------------------------   1817
SchMSH4.1                 ------------------------------------------------------------   1849
StMSH4.8                  ------------------------------------------------------------   1815
StMSH4.7                  ------------------------------------------------------------   1873
ScnMSH4.1                 ------------------------------------------------------------   1871
ScnMSH4.2                 GTATGCAAGAATGACTTGAGTGAAGAGATCCCCGAATAATCACTTCCTGTAATAACAATG   3013
StMSH4.5                  ------------------------------------------------------------   1871
StMSH4.2                  ------------------------------------------------------------   1871
StMSH4.4                  ------------------------------------------------------------   1870
StMSH4.t1                 ------------------------------------------------------------   1870
StMSH4.t2                 ------------------------------------------------------------   1870
StMSH4.f1                 ------------------------------------------------------------   1870
StMSH4.6                  ------------------------------------------------------------   1868
StMSH4.3                  ------------------------------------------------------------   1869
Soltu.DM.08G000640.1|cDNA ------------------------------------------------------------     64
StMSH4.1                  ------------------------------------------------------------   1869

SlMSH4.1                  ------------------------------------------------------------   1970
SeMSH4.1                  ------------------------------------------------------------   1865
StMSH4.11                 ------------------------------------------------------------   1817
StMSH4.9                  ------------------------------------------------------------   1817
StMSH4.10                 ------------------------------------------------------------   1817
SchMSH4.1                 ------------------------------------------------------------   1849
StMSH4.8                  ------------------------------------------------------------   1815
StMSH4.7                  ------------------------------------------------------------   1873
ScnMSH4.1                 ------------------------------------------------------------   1871
ScnMSH4.2                 TCATCAACATATACCACAAGAAGAATAATGCCAATTGTTGATTGTTTATAAAAGACTGAG   3073
StMSH4.5                  ------------------------------------------------------------   1871
StMSH4.2                  ------------------------------------------------------------   1871
StMSH4.4                  ------------------------------------------------------------   1870
StMSH4.t1                 ------------------------------------------------------------   1870
StMSH4.t2                 ------------------------------------------------------------   1870
StMSH4.f1                 ------------------------------------------------------------   1870
StMSH4.6                  ------------------------------------------------------------   1868
StMSH4.3                  ------------------------------------------------------------   1869
Soltu.DM.08G000640.1|cDNA ------------------------------------------------------------     64
StMSH4.1                  ------------------------------------------------------------   1869

SlMSH4.1                  ------------------------------------------------------------   1970
SeMSH4.1                  ------------------------------------------------------------   1865
StMSH4.11                 ------------------------------------------------------------   1817
StMSH4.9                  ------------------------------------------------------------   1817
StMSH4.10                 ------------------------------------------------------------   1817
SchMSH4.1                 ------------------------------------------------------------   1849
StMSH4.8                  ------------------------------------------------------------   1815
StMSH4.7                  ------------------------------------------------------------   1873
ScnMSH4.1                 ------------------------------------------------------------   1871
ScnMSH4.2                 TGATCACACATGCTCTTTTTCAGCCCAAATTCCTGAACTACTTCACTGAATTTGCCAAAC   3133
StMSH4.5                  ------------------------------------------------------------   1871
StMSH4.2                  ------------------------------------------------------------   1871
StMSH4.4                  ------------------------------------------------------------   1870
StMSH4.t1                 ------------------------------------------------------------   1870
StMSH4.t2                 ------------------------------------------------------------   1870
StMSH4.f1                 ------------------------------------------------------------   1870
StMSH4.6                  ------------------------------------------------------------   1868
StMSH4.3                  ------------------------------------------------------------   1869
Soltu.DM.08G000640.1|cDNA ------------------------------------------------------------     64
StMSH4.1                  ------------------------------------------------------------   1869

SlMSH4.1                  ------------------------------------------------------------   1970
SeMSH4.1                  ------------------------------------------------------------   1865
StMSH4.11                 ------------------------------------------------------------   1817
StMSH4.9                  ------------------------------------------------------------   1817
StMSH4.10                 ------------------------------------------------------------   1817
SchMSH4.1                 ------------------------------------------------------------   1849
StMSH4.8                  ------------------------------------------------------------   1815
StMSH4.7                  ------------------------------------------------------------   1873
ScnMSH4.1                 ------------------------------------------------------------   1871
ScnMSH4.2                 CAAGCACGAGGGCTTTGTTTCAAACCATACAAGGATTTCTTTAGGTGACAAACTTTACCA   3193
StMSH4.5                  ------------------------------------------------------------   1871
StMSH4.2                  ------------------------------------------------------------   1871
StMSH4.4                  ------------------------------------------------------------   1870
StMSH4.t1                 ------------------------------------------------------------   1870
StMSH4.t2                 ------------------------------------------------------------   1870
StMSH4.f1                 ------------------------------------------------------------   1870
StMSH4.6                  ------------------------------------------------------------   1868
StMSH4.3                  ------------------------------------------------------------   1869
Soltu.DM.08G000640.1|cDNA ------------------------------------------------------------     64
StMSH4.1                  ------------------------------------------------------------   1869

SlMSH4.1                  ------------------------------------------------------------   1970
SeMSH4.1                  ------------------------------------------------------------   1865
StMSH4.11                 ------------------------------------------------------------   1817
StMSH4.9                  ------------------------------------------------------------   1817
StMSH4.10                 ------------------------------------------------------------   1817
SchMSH4.1                 ------------------------------------------------------------   1849
StMSH4.8                  ------------------------------------------------------------   1815
StMSH4.7                  ------------------------------------------------------------   1873
ScnMSH4.1                 ------------------------------------------------------------   1871
ScnMSH4.2                 TACTCCCCCTGAGCAACAAATCCAGGTGGTTGCTCCATATACACTTCTTCTTGGAGATCA   3253
StMSH4.5                  ------------------------------------------------------------   1871
StMSH4.2                  ------------------------------------------------------------   1871
StMSH4.4                  ------------------------------------------------------------   1870
StMSH4.t1                 ------------------------------------------------------------   1870
StMSH4.t2                 ------------------------------------------------------------   1870
StMSH4.f1                 ------------------------------------------------------------   1870
StMSH4.6                  ------------------------------------------------------------   1868
StMSH4.3                  ------------------------------------------------------------   1869
Soltu.DM.08G000640.1|cDNA ------------------------------------------------------------     64
StMSH4.1                  ------------------------------------------------------------   1869

SlMSH4.1                  ------------------------------------------------------------   1970
SeMSH4.1                  ------------------------------------------------------------   1865
StMSH4.11                 ------------------------------------------------------------   1817
StMSH4.9                  ------------------------------------------------------------   1817
StMSH4.10                 ------------------------------------------------------------   1817
SchMSH4.1                 ------------------------------------------------------------   1849
StMSH4.8                  ------------------------------------------------------------   1815
StMSH4.7                  ------------------------------------------------------------   1873
ScnMSH4.1                 ------------------------------------------------------------   1871
ScnMSH4.2                 CCATGAAGAAATGCATTCTTGATATCTAGCTGGTGCAACGGCCAATTCTTAGATGCAGCT   3313
StMSH4.5                  ------------------------------------------------------------   1871
StMSH4.2                  ------------------------------------------------------------   1871
StMSH4.4                  ------------------------------------------------------------   1870
StMSH4.t1                 ------------------------------------------------------------   1870
StMSH4.t2                 ------------------------------------------------------------   1870
StMSH4.f1                 ------------------------------------------------------------   1870
StMSH4.6                  ------------------------------------------------------------   1868
StMSH4.3                  ------------------------------------------------------------   1869
Soltu.DM.08G000640.1|cDNA ------------------------------------------------------------     64
StMSH4.1                  ------------------------------------------------------------   1869

SlMSH4.1                  ------------------------------------------------------------   1970
SeMSH4.1                  ------------------------------------------------------------   1865
StMSH4.11                 ------------------------------------------------------------   1817
StMSH4.9                  ------------------------------------------------------------   1817
StMSH4.10                 ------------------------------------------------------------   1817
SchMSH4.1                 ------------------------------------------------------------   1849
StMSH4.8                  ------------------------------------------------------------   1815
StMSH4.7                  ------------------------------------------------------------   1873
ScnMSH4.1                 ------------------------------------------------------------   1871
ScnMSH4.2                 AAGGAAATAAATAAGCGAACAGAAGTGAGTTTAGCCACCGGAGAAAATGTGTCTGAATAA   3373
StMSH4.5                  ------------------------------------------------------------   1871
StMSH4.2                  ------------------------------------------------------------   1871
StMSH4.4                  ------------------------------------------------------------   1870
StMSH4.t1                 ------------------------------------------------------------   1870
StMSH4.t2                 ------------------------------------------------------------   1870
StMSH4.f1                 ------------------------------------------------------------   1870
StMSH4.6                  ------------------------------------------------------------   1868
StMSH4.3                  ------------------------------------------------------------   1869
Soltu.DM.08G000640.1|cDNA ------------------------------------------------------------     64
StMSH4.1                  ------------------------------------------------------------   1869

SlMSH4.1                  ------------------------------------------------------------   1970
SeMSH4.1                  ------------------------------------------------------------   1865
StMSH4.11                 ------------------------------------------------------------   1817
StMSH4.9                  ------------------------------------------------------------   1817
StMSH4.10                 ------------------------------------------------------------   1817
SchMSH4.1                 ------------------------------------------------------------   1849
StMSH4.8                  ------------------------------------------------------------   1815
StMSH4.7                  ------------------------------------------------------------   1873
ScnMSH4.1                 ------------------------------------------------------------   1871
ScnMSH4.2                 TCCACCCCATAAGTCTGAGCATATCCTTTAGCCACTAGTCGAGCCTTAAGTCTAGCCACA   3433
StMSH4.5                  ------------------------------------------------------------   1871
StMSH4.2                  ------------------------------------------------------------   1871
StMSH4.4                  ------------------------------------------------------------   1870
StMSH4.t1                 ------------------------------------------------------------   1870
StMSH4.t2                 ------------------------------------------------------------   1870
StMSH4.f1                 ------------------------------------------------------------   1870
StMSH4.6                  ------------------------------------------------------------   1868
StMSH4.3                  ------------------------------------------------------------   1869
Soltu.DM.08G000640.1|cDNA ------------------------------------------------------------     64
StMSH4.1                  ------------------------------------------------------------   1869

SlMSH4.1                  ------------------------------------------------------------   1970
SeMSH4.1                  ------------------------------------------------------------   1865
StMSH4.11                 ------------------------------------------------------------   1817
StMSH4.9                  ------------------------------------------------------------   1817
StMSH4.10                 ------------------------------------------------------------   1817
SchMSH4.1                 ------------------------------------------------------------   1849
StMSH4.8                  ------------------------------------------------------------   1815
StMSH4.7                  ------------------------------------------------------------   1873
ScnMSH4.1                 ------------------------------------------------------------   1871
ScnMSH4.2                 GAGCCATCTGGATTAACTTTGACCGCAAAGACCCATTTGTATCCCACTGCCTTCTTTCCT   3493
StMSH4.5                  ------------------------------------------------------------   1871
StMSH4.2                  ------------------------------------------------------------   1871
StMSH4.4                  ------------------------------------------------------------   1870
StMSH4.t1                 ------------------------------------------------------------   1870
StMSH4.t2                 ------------------------------------------------------------   1870
StMSH4.f1                 ------------------------------------------------------------   1870
StMSH4.6                  ------------------------------------------------------------   1868
StMSH4.3                  ------------------------------------------------------------   1869
Soltu.DM.08G000640.1|cDNA ------------------------------------------------------------     64
StMSH4.1                  ------------------------------------------------------------   1869

SlMSH4.1                  ------------------------------------------------------------   1970
SeMSH4.1                  ------------------------------------------------------------   1865
StMSH4.11                 ------------------------------------------------------------   1817
StMSH4.9                  ------------------------------------------------------------   1817
StMSH4.10                 ------------------------------------------------------------   1817
SchMSH4.1                 ------------------------------------------------------------   1849
StMSH4.8                  ------------------------------------------------------------   1815
StMSH4.7                  ------------------------------------------------------------   1873
ScnMSH4.1                 ------------------------------------------------------------   1871
ScnMSH4.2                 TTTGGTAAATCCACCAAGTCCCAAGTGTGATTCTCATCTAGTGCATGTATCTCCTCAAGC   3553
StMSH4.5                  ------------------------------------------------------------   1871
StMSH4.2                  ------------------------------------------------------------   1871
StMSH4.4                  ------------------------------------------------------------   1870
StMSH4.t1                 ------------------------------------------------------------   1870
StMSH4.t2                 ------------------------------------------------------------   1870
StMSH4.f1                 ------------------------------------------------------------   1870
StMSH4.6                  ------------------------------------------------------------   1868
StMSH4.3                  ------------------------------------------------------------   1869
Soltu.DM.08G000640.1|cDNA ------------------------------------------------------------     64
StMSH4.1                  ------------------------------------------------------------   1869

SlMSH4.1                  ------------------------------------------------------------   1970
SeMSH4.1                  ------------------------------------------------------------   1865
StMSH4.11                 ------------------------------------------------------------   1817
StMSH4.9                  ------------------------------------------------------------   1817
StMSH4.10                 ------------------------------------------------------------   1817
SchMSH4.1                 ------------------------------------------------------------   1849
StMSH4.8                  ------------------------------------------------------------   1815
StMSH4.7                  ------------------------------------------------------------   1873
ScnMSH4.1                 ------------------------------------------------------------   1871
ScnMSH4.2                 ATTGCATTATACCATCCAGTGTGACTCAAGGCTTCCTTAACTGTCTTAGGAACAACGATA   3613
StMSH4.5                  ------------------------------------------------------------   1871
StMSH4.2                  ------------------------------------------------------------   1871
StMSH4.4                  ------------------------------------------------------------   1870
StMSH4.t1                 ------------------------------------------------------------   1870
StMSH4.t2                 ------------------------------------------------------------   1870
StMSH4.f1                 ------------------------------------------------------------   1870
StMSH4.6                  ------------------------------------------------------------   1868
StMSH4.3                  ------------------------------------------------------------   1869
Soltu.DM.08G000640.1|cDNA ------------------------------------------------------------     64
StMSH4.1                  ------------------------------------------------------------   1869

SlMSH4.1                  ------------------------------------------------------------   1970
SeMSH4.1                  ------------------------------------------------------------   1865
StMSH4.11                 ------------------------------------------------------------   1817
StMSH4.9                  ------------------------------------------------------------   1817
StMSH4.10                 ------------------------------------------------------------   1817
SchMSH4.1                 ------------------------------------------------------------   1849
StMSH4.8                  ------------------------------------------------------------   1815
StMSH4.7                  ------------------------------------------------------------   1873
ScnMSH4.1                 ------------------------------------------------------------   1871
ScnMSH4.2                 GAGTCTAGAGAAACAATCAAAGATCTAGACATAGAGGATAAATGACCATAGGAAACAAAA   3673
StMSH4.5                  ------------------------------------------------------------   1871
StMSH4.2                  ------------------------------------------------------------   1871
StMSH4.4                  ------------------------------------------------------------   1870
StMSH4.t1                 ------------------------------------------------------------   1870
StMSH4.t2                 ------------------------------------------------------------   1870
StMSH4.f1                 ------------------------------------------------------------   1870
StMSH4.6                  ------------------------------------------------------------   1868
StMSH4.3                  ------------------------------------------------------------   1869
Soltu.DM.08G000640.1|cDNA ------------------------------------------------------------     64
StMSH4.1                  ------------------------------------------------------------   1869

SlMSH4.1                  ------------------------------------------------------------   1970
SeMSH4.1                  ------------------------------------------------------------   1865
StMSH4.11                 ------------------------------------------------------------   1817
StMSH4.9                  ------------------------------------------------------------   1817
StMSH4.10                 ------------------------------------------------------------   1817
SchMSH4.1                 ------------------------------------------------------------   1849
StMSH4.8                  ------------------------------------------------------------   1815
StMSH4.7                  ------------------------------------------------------------   1873
ScnMSH4.1                 ------------------------------------------------------------   1871
ScnMSH4.2                 TTAGCAATGGAGTATGGAGATTTGCAACTACGTGTACCTTTGCGAATAGCAATAGGGAGA   3733
StMSH4.5                  ------------------------------------------------------------   1871
StMSH4.2                  ------------------------------------------------------------   1871
StMSH4.4                  ------------------------------------------------------------   1870
StMSH4.t1                 ------------------------------------------------------------   1870
StMSH4.t2                 ------------------------------------------------------------   1870
StMSH4.f1                 ------------------------------------------------------------   1870
StMSH4.6                  ------------------------------------------------------------   1868
StMSH4.3                  ------------------------------------------------------------   1869
Soltu.DM.08G000640.1|cDNA ------------------------------------------------------------     64
StMSH4.1                  ------------------------------------------------------------   1869

SlMSH4.1                  ------------------------------------------------------------   1970
SeMSH4.1                  ------------------------------------------------------------   1865
StMSH4.11                 ------------------------------------------------------------   1817
StMSH4.9                  ------------------------------------------------------------   1817
StMSH4.10                 ------------------------------------------------------------   1817
SchMSH4.1                 ------------------------------------------------------------   1849
StMSH4.8                  ------------------------------------------------------------   1815
StMSH4.7                  ------------------------------------------------------------   1873
ScnMSH4.1                 ------------------------------------------------------------   1871
ScnMSH4.2                 TCAAGATCTTCTGGAAGATCAGACGAATGAGGATCTGATGACAAAGGGACTGGTGCAGAA   3793
StMSH4.5                  ------------------------------------------------------------   1871
StMSH4.2                  ------------------------------------------------------------   1871
StMSH4.4                  ------------------------------------------------------------   1870
StMSH4.t1                 ------------------------------------------------------------   1870
StMSH4.t2                 ------------------------------------------------------------   1870
StMSH4.f1                 ------------------------------------------------------------   1870
StMSH4.6                  ------------------------------------------------------------   1868
StMSH4.3                  ------------------------------------------------------------   1869
Soltu.DM.08G000640.1|cDNA ------------------------------------------------------------     64
StMSH4.1                  ------------------------------------------------------------   1869

SlMSH4.1                  ------------------------------------------------------------   1970
SeMSH4.1                  ------------------------------------------------------------   1865
StMSH4.11                 ------------------------------------------------------------   1817
StMSH4.9                  ------------------------------------------------------------   1817
StMSH4.10                 ------------------------------------------------------------   1817
SchMSH4.1                 ------------------------------------------------------------   1849
StMSH4.8                  ------------------------------------------------------------   1815
StMSH4.7                  ------------------------------------------------------------   1873
ScnMSH4.1                 ------------------------------------------------------------   1871
ScnMSH4.2                 CATGTATCAATGGCCTCTCGCCTCCTCGAGTAAACTTGTACAACCGGAGGTCTTACTACC   3853
StMSH4.5                  ------------------------------------------------------------   1871
StMSH4.2                  ------------------------------------------------------------   1871
StMSH4.4                  ------------------------------------------------------------   1870
StMSH4.t1                 ------------------------------------------------------------   1870
StMSH4.t2                 ------------------------------------------------------------   1870
StMSH4.f1                 ------------------------------------------------------------   1870
StMSH4.6                  ------------------------------------------------------------   1868
StMSH4.3                  ------------------------------------------------------------   1869
Soltu.DM.08G000640.1|cDNA ------------------------------------------------------------     64
StMSH4.1                  ------------------------------------------------------------   1869

SlMSH4.1                  ------------------------------------------------------------   1970
SeMSH4.1                  ------------------------------------------------------------   1865
StMSH4.11                 ------------------------------------------------------------   1817
StMSH4.9                  ------------------------------------------------------------   1817
StMSH4.10                 ------------------------------------------------------------   1817
SchMSH4.1                 ------------------------------------------------------------   1849
StMSH4.8                  ------------------------------------------------------------   1815
StMSH4.7                  ------------------------------------------------------------   1873
ScnMSH4.1                 ------------------------------------------------------------   1871
ScnMSH4.2                 GTAGATGGTGCAGGAGCTGATGGTACAGTGTCCGATTGATCCTCAATAGATGATCTGAGA   3913
StMSH4.5                  ------------------------------------------------------------   1871
StMSH4.2                  ------------------------------------------------------------   1871
StMSH4.4                  ------------------------------------------------------------   1870
StMSH4.t1                 ------------------------------------------------------------   1870
StMSH4.t2                 ------------------------------------------------------------   1870
StMSH4.f1                 ------------------------------------------------------------   1870
StMSH4.6                  ------------------------------------------------------------   1868
StMSH4.3                  ------------------------------------------------------------   1869
Soltu.DM.08G000640.1|cDNA ------------------------------------------------------------     64
StMSH4.1                  ------------------------------------------------------------   1869

SlMSH4.1                  ------------------------------------------------------------   1970
SeMSH4.1                  ------------------------------------------------------------   1865
StMSH4.11                 ------------------------------------------------------------   1817
StMSH4.9                  ------------------------------------------------------------   1817
StMSH4.10                 ------------------------------------------------------------   1817
SchMSH4.1                 ------------------------------------------------------------   1849
StMSH4.8                  ------------------------------------------------------------   1815
StMSH4.7                  ------------------------------------------------------------   1873
ScnMSH4.1                 ------------------------------------------------------------   1871
ScnMSH4.2                 GATGGAGGGACAATATTTGATTCTTCTGTCAAAACACGGGTGACCTCATAGACTAACCAC   3973
StMSH4.5                  ------------------------------------------------------------   1871
StMSH4.2                  ------------------------------------------------------------   1871
StMSH4.4                  ------------------------------------------------------------   1870
StMSH4.t1                 ------------------------------------------------------------   1870
StMSH4.t2                 ------------------------------------------------------------   1870
StMSH4.f1                 ------------------------------------------------------------   1870
StMSH4.6                  ------------------------------------------------------------   1868
StMSH4.3                  ------------------------------------------------------------   1869
Soltu.DM.08G000640.1|cDNA ------------------------------------------------------------     64
StMSH4.1                  ------------------------------------------------------------   1869

SlMSH4.1                  ------------------------------------------------------------   1970
SeMSH4.1                  ------------------------------------------------------------   1865
StMSH4.11                 ------------------------------------------------------------   1817
StMSH4.9                  ------------------------------------------------------------   1817
StMSH4.10                 ------------------------------------------------------------   1817
SchMSH4.1                 ------------------------------------------------------------   1849
StMSH4.8                  ------------------------------------------------------------   1815
StMSH4.7                  ------------------------------------------------------------   1873
ScnMSH4.1                 ------------------------------------------------------------   1871
ScnMSH4.2                 TCATCTTCCTCCCCTTGACTTGTAGAAATAGGAGGTGCATAAAAGAAAGGTGTAGTCTCT   4033
StMSH4.5                  ------------------------------------------------------------   1871
StMSH4.2                  ------------------------------------------------------------   1871
StMSH4.4                  ------------------------------------------------------------   1870
StMSH4.t1                 ------------------------------------------------------------   1870
StMSH4.t2                 ------------------------------------------------------------   1870
StMSH4.f1                 ------------------------------------------------------------   1870
StMSH4.6                  ------------------------------------------------------------   1868
StMSH4.3                  ------------------------------------------------------------   1869
Soltu.DM.08G000640.1|cDNA ------------------------------------------------------------     64
StMSH4.1                  ------------------------------------------------------------   1869

SlMSH4.1                  ------------------------------------------------------------   1970
SeMSH4.1                  ------------------------------------------------------------   1865
StMSH4.11                 ------------------------------------------------------------   1817
StMSH4.9                  ------------------------------------------------------------   1817
StMSH4.10                 ------------------------------------------------------------   1817
SchMSH4.1                 ------------------------------------------------------------   1849
StMSH4.8                  ------------------------------------------------------------   1815
StMSH4.7                  ------------------------------------------------------------   1873
ScnMSH4.1                 ------------------------------------------------------------   1871
ScnMSH4.2                 GAAAATACCACATCAGTTGATACCAAATATTTGCCAAGTTCAGCAGAATAACATCGATAC   4093
StMSH4.5                  ------------------------------------------------------------   1871
StMSH4.2                  ------------------------------------------------------------   1871
StMSH4.4                  ------------------------------------------------------------   1870
StMSH4.t1                 ------------------------------------------------------------   1870
StMSH4.t2                 ------------------------------------------------------------   1870
StMSH4.f1                 ------------------------------------------------------------   1870
StMSH4.6                  ------------------------------------------------------------   1868
StMSH4.3                  ------------------------------------------------------------   1869
Soltu.DM.08G000640.1|cDNA ------------------------------------------------------------     64
StMSH4.1                  ------------------------------------------------------------   1869

SlMSH4.1                  ------------------------------------------------------------   1970
SeMSH4.1                  ------------------------------------------------------------   1865
StMSH4.11                 ------------------------------------------------------------   1817
StMSH4.9                  ------------------------------------------------------------   1817
StMSH4.10                 ------------------------------------------------------------   1817
SchMSH4.1                 ------------------------------------------------------------   1849
StMSH4.8                  ------------------------------------------------------------   1815
StMSH4.7                  ------------------------------------------------------------   1873
ScnMSH4.1                 ------------------------------------------------------------   1871
ScnMSH4.2                 CCCTTCTGAAGACGAGAATAACCCAAAAAAACGCACTTCAATGCCTTTGGATCCAACTTA   4153
StMSH4.5                  ------------------------------------------------------------   1871
StMSH4.2                  ------------------------------------------------------------   1871
StMSH4.4                  ------------------------------------------------------------   1870
StMSH4.t1                 ------------------------------------------------------------   1870
StMSH4.t2                 ------------------------------------------------------------   1870
StMSH4.f1                 ------------------------------------------------------------   1870
StMSH4.6                  ------------------------------------------------------------   1868
StMSH4.3                  ------------------------------------------------------------   1869
Soltu.DM.08G000640.1|cDNA ------------------------------------------------------------     64
StMSH4.1                  ------------------------------------------------------------   1869

SlMSH4.1                  ------------------------------------------------------------   1970
SeMSH4.1                  ------------------------------------------------------------   1865
StMSH4.11                 ------------------------------------------------------------   1817
StMSH4.9                  ------------------------------------------------------------   1817
StMSH4.10                 ------------------------------------------------------------   1817
SchMSH4.1                 ------------------------------------------------------------   1849
StMSH4.8                  ------------------------------------------------------------   1815
StMSH4.7                  ------------------------------------------------------------   1873
ScnMSH4.1                 ------------------------------------------------------------   1871
ScnMSH4.2                 GTGACAGATGGTCGAACATCTCGAACATAACAAGTGCTTCCAAACACCTTAGGTTCTACT   4213
StMSH4.5                  ------------------------------------------------------------   1871
StMSH4.2                  ------------------------------------------------------------   1871
StMSH4.4                  ------------------------------------------------------------   1870
StMSH4.t1                 ------------------------------------------------------------   1870
StMSH4.t2                 ------------------------------------------------------------   1870
StMSH4.f1                 ------------------------------------------------------------   1870
StMSH4.6                  ------------------------------------------------------------   1868
StMSH4.3                  ------------------------------------------------------------   1869
Soltu.DM.08G000640.1|cDNA ------------------------------------------------------------     64
StMSH4.1                  ------------------------------------------------------------   1869

SlMSH4.1                  ------------------------------------------------------------   1970
SeMSH4.1                  ------------------------------------------------------------   1865
StMSH4.11                 ------------------------------------------------------------   1817
StMSH4.9                  ------------------------------------------------------------   1817
StMSH4.10                 ------------------------------------------------------------   1817
SchMSH4.1                 ------------------------------------------------------------   1849
StMSH4.8                  ------------------------------------------------------------   1815
StMSH4.7                  ------------------------------------------------------------   1873
ScnMSH4.1                 ------------------------------------------------------------   1871
ScnMSH4.2                 GGAAATAGTGACTTGTTTGGAAACAGAACACTGTAAGGCACATTACCAGCAAGAACAGTG   4273
StMSH4.5                  ------------------------------------------------------------   1871
StMSH4.2                  ------------------------------------------------------------   1871
StMSH4.4                  ------------------------------------------------------------   1870
StMSH4.t1                 ------------------------------------------------------------   1870
StMSH4.t2                 ------------------------------------------------------------   1870
StMSH4.f1                 ------------------------------------------------------------   1870
StMSH4.6                  ------------------------------------------------------------   1868
StMSH4.3                  ------------------------------------------------------------   1869
Soltu.DM.08G000640.1|cDNA ------------------------------------------------------------     64
StMSH4.1                  ------------------------------------------------------------   1869

SlMSH4.1                  ------------------------------------------------------------   1970
SeMSH4.1                  ------------------------------------------------------------   1865
StMSH4.11                 ------------------------------------------------------------   1817
StMSH4.9                  ------------------------------------------------------------   1817
StMSH4.10                 ------------------------------------------------------------   1817
SchMSH4.1                 ------------------------------------------------------------   1849
StMSH4.8                  ------------------------------------------------------------   1815
StMSH4.7                  ------------------------------------------------------------   1873
ScnMSH4.1                 ------------------------------------------------------------   1871
ScnMSH4.2                 GATGGCATACGATTAATCAGAAAACAAGCCGTAGAGACTGCATCTGCCCAAAACTGTTTA   4333
StMSH4.5                  ------------------------------------------------------------   1871
StMSH4.2                  ------------------------------------------------------------   1871
StMSH4.4                  ------------------------------------------------------------   1870
StMSH4.t1                 ------------------------------------------------------------   1870
StMSH4.t2                 ------------------------------------------------------------   1870
StMSH4.f1                 ------------------------------------------------------------   1870
StMSH4.6                  ------------------------------------------------------------   1868
StMSH4.3                  ------------------------------------------------------------   1869
Soltu.DM.08G000640.1|cDNA ------------------------------------------------------------     64
StMSH4.1                  ------------------------------------------------------------   1869

SlMSH4.1                  ------------------------------------------------------------   1970
SeMSH4.1                  ------------------------------------------------------------   1865
StMSH4.11                 ------------------------------------------------------------   1817
StMSH4.9                  ------------------------------------------------------------   1817
StMSH4.10                 ------------------------------------------------------------   1817
SchMSH4.1                 ------------------------------------------------------------   1849
StMSH4.8                  ------------------------------------------------------------   1815
StMSH4.7                  ------------------------------------------------------------   1873
ScnMSH4.1                 ------------------------------------------------------------   1871
ScnMSH4.2                 GGAACCTTCATTTGGAACAAAAGTGCTCGAGTTGTCTCAAGTAGATGCCTATTCTTCCTC   4393
StMSH4.5                  ------------------------------------------------------------   1871
StMSH4.2                  ------------------------------------------------------------   1871
StMSH4.4                  ------------------------------------------------------------   1870
StMSH4.t1                 ------------------------------------------------------------   1870
StMSH4.t2                 ------------------------------------------------------------   1870
StMSH4.f1                 ------------------------------------------------------------   1870
StMSH4.6                  ------------------------------------------------------------   1868
StMSH4.3                  ------------------------------------------------------------   1869
Soltu.DM.08G000640.1|cDNA ------------------------------------------------------------     64
StMSH4.1                  ------------------------------------------------------------   1869

SlMSH4.1                  ------------------------------------------------------------   1970
SeMSH4.1                  ------------------------------------------------------------   1865
StMSH4.11                 ------------------------------------------------------------   1817
StMSH4.9                  ------------------------------------------------------------   1817
StMSH4.10                 ------------------------------------------------------------   1817
SchMSH4.1                 ------------------------------------------------------------   1849
StMSH4.8                  ------------------------------------------------------------   1815
StMSH4.7                  ------------------------------------------------------------   1873
ScnMSH4.1                 ------------------------------------------------------------   1871
ScnMSH4.2                 TCAGCAACTCCATTTTGAGAGGGTGTATCAACACATGAAGACTGGTGGAGAATACCGTGT   4453
StMSH4.5                  ------------------------------------------------------------   1871
StMSH4.2                  ------------------------------------------------------------   1871
StMSH4.4                  ------------------------------------------------------------   1870
StMSH4.t1                 ------------------------------------------------------------   1870
StMSH4.t2                 ------------------------------------------------------------   1870
StMSH4.f1                 ------------------------------------------------------------   1870
StMSH4.6                  ------------------------------------------------------------   1868
StMSH4.3                  ------------------------------------------------------------   1869
Soltu.DM.08G000640.1|cDNA ------------------------------------------------------------     64
StMSH4.1                  ------------------------------------------------------------   1869

SlMSH4.1                  ------------------------------------------------------------   1970
SeMSH4.1                  ------------------------------------------------------------   1865
StMSH4.11                 ------------------------------------------------------------   1817
StMSH4.9                  ------------------------------------------------------------   1817
StMSH4.10                 ------------------------------------------------------------   1817
SchMSH4.1                 ------------------------------------------------------------   1849
StMSH4.8                  ------------------------------------------------------------   1815
StMSH4.7                  ------------------------------------------------------------   1873
ScnMSH4.1                 ------------------------------------------------------------   1871
ScnMSH4.2                 TGTCTCATGTATGATTGAAATGATTCTGACATATATTCTTTAGCATTATCACTCCTTAGA   4513
StMSH4.5                  ------------------------------------------------------------   1871
StMSH4.2                  ------------------------------------------------------------   1871
StMSH4.4                  ------------------------------------------------------------   1870
StMSH4.t1                 ------------------------------------------------------------   1870
StMSH4.t2                 ------------------------------------------------------------   1870
StMSH4.f1                 ------------------------------------------------------------   1870
StMSH4.6                  ------------------------------------------------------------   1868
StMSH4.3                  ------------------------------------------------------------   1869
Soltu.DM.08G000640.1|cDNA ------------------------------------------------------------     64
StMSH4.1                  ------------------------------------------------------------   1869

SlMSH4.1                  ------------------------------------------------------------   1970
SeMSH4.1                  ------------------------------------------------------------   1865
StMSH4.11                 ------------------------------------------------------------   1817
StMSH4.9                  ------------------------------------------------------------   1817
StMSH4.10                 ------------------------------------------------------------   1817
SchMSH4.1                 ------------------------------------------------------------   1849
StMSH4.8                  ------------------------------------------------------------   1815
StMSH4.7                  ------------------------------------------------------------   1873
ScnMSH4.1                 ------------------------------------------------------------   1871
ScnMSH4.2                 ATACGTACCGAAGCATTGAATTGTGTTTTGACTTCAGCATAGAAGGCACAAAAGTGAGTA   4573
StMSH4.5                  ------------------------------------------------------------   1871
StMSH4.2                  ------------------------------------------------------------   1871
StMSH4.4                  ------------------------------------------------------------   1870
StMSH4.t1                 ------------------------------------------------------------   1870
StMSH4.t2                 ------------------------------------------------------------   1870
StMSH4.f1                 ------------------------------------------------------------   1870
StMSH4.6                  ------------------------------------------------------------   1868
StMSH4.3                  ------------------------------------------------------------   1869
Soltu.DM.08G000640.1|cDNA ------------------------------------------------------------     64
StMSH4.1                  ------------------------------------------------------------   1869

SlMSH4.1                  ------------------------------------------------------------   1970
SeMSH4.1                  ------------------------------------------------------------   1865
StMSH4.11                 ------------------------------------------------------------   1817
StMSH4.9                  ------------------------------------------------------------   1817
StMSH4.10                 ------------------------------------------------------------   1817
SchMSH4.1                 ------------------------------------------------------------   1849
StMSH4.8                  ------------------------------------------------------------   1815
StMSH4.7                  ------------------------------------------------------------   1873
ScnMSH4.1                 ------------------------------------------------------------   1871
ScnMSH4.2                 AACACTTCTGAGCGACTCTTCATGAAATAAATCCAAGTCATACGAGAAAAATCATCCACA   4633
StMSH4.5                  ------------------------------------------------------------   1871
StMSH4.2                  ------------------------------------------------------------   1871
StMSH4.4                  ------------------------------------------------------------   1870
StMSH4.t1                 ------------------------------------------------------------   1870
StMSH4.t2                 ------------------------------------------------------------   1870
StMSH4.f1                 ------------------------------------------------------------   1870
StMSH4.6                  ------------------------------------------------------------   1868
StMSH4.3                  ------------------------------------------------------------   1869
Soltu.DM.08G000640.1|cDNA ------------------------------------------------------------     64
StMSH4.1                  ------------------------------------------------------------   1869

SlMSH4.1                  ------------------------------------------------------------   1970
SeMSH4.1                  ------------------------------------------------------------   1865
StMSH4.11                 ------------------------------------------------------------   1817
StMSH4.9                  ------------------------------------------------------------   1817
StMSH4.10                 ------------------------------------------------------------   1817
SchMSH4.1                 ------------------------------------------------------------   1849
StMSH4.8                  ------------------------------------------------------------   1815
StMSH4.7                  ------------------------------------------------------------   1873
ScnMSH4.1                 ------------------------------------------------------------   1871
ScnMSH4.2                 AAAGTAATAAAATACTTATGCCCAGTTTTGGAAATGACAGGGCATGGTCCCCAAACATCA   4693
StMSH4.5                  ------------------------------------------------------------   1871
StMSH4.2                  ------------------------------------------------------------   1871
StMSH4.4                  ------------------------------------------------------------   1870
StMSH4.t1                 ------------------------------------------------------------   1870
StMSH4.t2                 ------------------------------------------------------------   1870
StMSH4.f1                 ------------------------------------------------------------   1870
StMSH4.6                  ------------------------------------------------------------   1868
StMSH4.3                  ------------------------------------------------------------   1869
Soltu.DM.08G000640.1|cDNA ------------------------------------------------------------     64
StMSH4.1                  ------------------------------------------------------------   1869

SlMSH4.1                  ------------------------------------------------------------   1970
SeMSH4.1                  ------------------------------------------------------------   1865
StMSH4.11                 ------------------------------------------------------------   1817
StMSH4.9                  ------------------------------------------------------------   1817
StMSH4.10                 ------------------------------------------------------------   1817
SchMSH4.1                 ------------------------------------------------------------   1849
StMSH4.8                  ------------------------------------------------------------   1815
StMSH4.7                  ------------------------------------------------------------   1873
ScnMSH4.1                 ------------------------------------------------------------   1871
ScnMSH4.2                 AAATGAACCAACTCAAAAGCTGACTCAGCCCGCTTATTAACCCTTGGACTTAATGAGCTG   4753
StMSH4.5                  ------------------------------------------------------------   1871
StMSH4.2                  ------------------------------------------------------------   1871
StMSH4.4                  ------------------------------------------------------------   1870
StMSH4.t1                 ------------------------------------------------------------   1870
StMSH4.t2                 ------------------------------------------------------------   1870
StMSH4.f1                 ------------------------------------------------------------   1870
StMSH4.6                  ------------------------------------------------------------   1868
StMSH4.3                  ------------------------------------------------------------   1869
Soltu.DM.08G000640.1|cDNA ------------------------------------------------------------     64
StMSH4.1                  ------------------------------------------------------------   1869

SlMSH4.1                  ------------------------------------------------------------   1970
SeMSH4.1                  ------------------------------------------------------------   1865
StMSH4.11                 ------------------------------------------------------------   1817
StMSH4.9                  ------------------------------------------------------------   1817
StMSH4.10                 ------------------------------------------------------------   1817
SchMSH4.1                 ------------------------------------------------------------   1849
StMSH4.8                  ------------------------------------------------------------   1815
StMSH4.7                  ------------------------------------------------------------   1873
ScnMSH4.1                 ------------------------------------------------------------   1871
ScnMSH4.2                 CGATGATGTTTTGCAAATCGACATGACTCACATTCTAATGAAGAAATATTTTGGAATTGC   4813
StMSH4.5                  ------------------------------------------------------------   1871
StMSH4.2                  ------------------------------------------------------------   1871
StMSH4.4                  ------------------------------------------------------------   1870
StMSH4.t1                 ------------------------------------------------------------   1870
StMSH4.t2                 ------------------------------------------------------------   1870
StMSH4.f1                 ------------------------------------------------------------   1870
StMSH4.6                  ------------------------------------------------------------   1868
StMSH4.3                  ------------------------------------------------------------   1869
Soltu.DM.08G000640.1|cDNA ------------------------------------------------------------     64
StMSH4.1                  ------------------------------------------------------------   1869

SlMSH4.1                  ------------------------------------------------------------   1970
SeMSH4.1                  ------------------------------------------------------------   1865
StMSH4.11                 ------------------------------------------------------------   1817
StMSH4.9                  ------------------------------------------------------------   1817
StMSH4.10                 ------------------------------------------------------------   1817
SchMSH4.1                 ------------------------------------------------------------   1849
StMSH4.8                  ------------------------------------------------------------   1815
StMSH4.7                  ------------------------------------------------------------   1873
ScnMSH4.1                 ------------------------------------------------------------   1871
ScnMSH4.2                 GGACAAAGCTTCTTTAGCAAAGGTAGAGATGGATGTCCCAATCGACAATGTGCTTCAAAT   4873
StMSH4.5                  ------------------------------------------------------------   1871
StMSH4.2                  ------------------------------------------------------------   1871
StMSH4.4                  ------------------------------------------------------------   1870
StMSH4.t1                 ------------------------------------------------------------   1870
StMSH4.t2                 ------------------------------------------------------------   1870
StMSH4.f1                 ------------------------------------------------------------   1870
StMSH4.6                  ------------------------------------------------------------   1868
StMSH4.3                  ------------------------------------------------------------   1869
Soltu.DM.08G000640.1|cDNA ------------------------------------------------------------     64
StMSH4.1                  ------------------------------------------------------------   1869

SlMSH4.1                  ------------------------------------------------------------   1970
SeMSH4.1                  ------------------------------------------------------------   1865
StMSH4.11                 ------------------------------------------------------------   1817
StMSH4.9                  ------------------------------------------------------------   1817
StMSH4.10                 ------------------------------------------------------------   1817
SchMSH4.1                 ------------------------------------------------------------   1849
StMSH4.8                  ------------------------------------------------------------   1815
StMSH4.7                  ------------------------------------------------------------   1873
ScnMSH4.1                 ------------------------------------------------------------   1871
ScnMSH4.2                 GGAGACACAACACTAGAGCAGGCAACAAACTGAGGCCCCCATTCATCCAAAATATAGAGA   4933
StMSH4.5                  ------------------------------------------------------------   1871
StMSH4.2                  ------------------------------------------------------------   1871
StMSH4.4                  ------------------------------------------------------------   1870
StMSH4.t1                 ------------------------------------------------------------   1870
StMSH4.t2                 ------------------------------------------------------------   1870
StMSH4.f1                 ------------------------------------------------------------   1870
StMSH4.6                  ------------------------------------------------------------   1868
StMSH4.3                  ------------------------------------------------------------   1869
Soltu.DM.08G000640.1|cDNA ------------------------------------------------------------     64
StMSH4.1                  ------------------------------------------------------------   1869

SlMSH4.1                  ------------------------------------------------------------   1970
SeMSH4.1                  ------------------------------------------------------------   1865
StMSH4.11                 ------------------------------------------------------------   1817
StMSH4.9                  ------------------------------------------------------------   1817
StMSH4.10                 ------------------------------------------------------------   1817
SchMSH4.1                 ------------------------------------------------------------   1849
StMSH4.8                  ------------------------------------------------------------   1815
StMSH4.7                  ------------------------------------------------------------   1873
ScnMSH4.1                 ------------------------------------------------------------   1871
ScnMSH4.2                 TCGTCAGATACATGTCCTTTACCAATAACCTGATTCGTCTTAAGATCACGAAACAAACAA   4993
StMSH4.5                  ------------------------------------------------------------   1871
StMSH4.2                  ------------------------------------------------------------   1871
StMSH4.4                  ------------------------------------------------------------   1870
StMSH4.t1                 ------------------------------------------------------------   1870
StMSH4.t2                 ------------------------------------------------------------   1870
StMSH4.f1                 ------------------------------------------------------------   1870
StMSH4.6                  ------------------------------------------------------------   1868
StMSH4.3                  ------------------------------------------------------------   1869
Soltu.DM.08G000640.1|cDNA ------------------------------------------------------------     64
StMSH4.1                  ------------------------------------------------------------   1869

SlMSH4.1                  ------------------------------------------------------------   1970
SeMSH4.1                  ------------------------------------------------------------   1865
StMSH4.11                 ------------------------------------------------------------   1817
StMSH4.9                  ------------------------------------------------------------   1817
StMSH4.10                 ------------------------------------------------------------   1817
SchMSH4.1                 ------------------------------------------------------------   1849
StMSH4.8                  ------------------------------------------------------------   1815
StMSH4.7                  ------------------------------------------------------------   1873
ScnMSH4.1                 ------------------------------------------------------------   1871
ScnMSH4.2                 TGATCCGGAAAGAACGAAATATAACAATTAAGGTCTCTGGTAACTTTGCTAACAGAAATC   5053
StMSH4.5                  ------------------------------------------------------------   1871
StMSH4.2                  ------------------------------------------------------------   1871
StMSH4.4                  ------------------------------------------------------------   1870
StMSH4.t1                 ------------------------------------------------------------   1870
StMSH4.t2                 ------------------------------------------------------------   1870
StMSH4.f1                 ------------------------------------------------------------   1870
StMSH4.6                  ------------------------------------------------------------   1868
StMSH4.3                  ------------------------------------------------------------   1869
Soltu.DM.08G000640.1|cDNA ------------------------------------------------------------     64
StMSH4.1                  ------------------------------------------------------------   1869

SlMSH4.1                  ------------------------------------------------------------   1970
SeMSH4.1                  ------------------------------------------------------------   1865
StMSH4.11                 ------------------------------------------------------------   1817
StMSH4.9                  ------------------------------------------------------------   1817
StMSH4.10                 ------------------------------------------------------------   1817
SchMSH4.1                 ------------------------------------------------------------   1849
StMSH4.8                  ------------------------------------------------------------   1815
StMSH4.7                  ------------------------------------------------------------   1873
ScnMSH4.1                 ------------------------------------------------------------   1871
ScnMSH4.2                 AAATTGAAGGCCAACTTTGGTAGACTTAATACTGATGACAAGGTAATAGTGGAGGTTGGT   5113
StMSH4.5                  ------------------------------------------------------------   1871
StMSH4.2                  ------------------------------------------------------------   1871
StMSH4.4                  ------------------------------------------------------------   1870
StMSH4.t1                 ------------------------------------------------------------   1870
StMSH4.t2                 ------------------------------------------------------------   1870
StMSH4.f1                 ------------------------------------------------------------   1870
StMSH4.6                  ------------------------------------------------------------   1868
StMSH4.3                  ------------------------------------------------------------   1869
Soltu.DM.08G000640.1|cDNA ------------------------------------------------------------     64
StMSH4.1                  ------------------------------------------------------------   1869

SlMSH4.1                  ------------------------------------------------------------   1970
SeMSH4.1                  ------------------------------------------------------------   1865
StMSH4.11                 ------------------------------------------------------------   1817
StMSH4.9                  ------------------------------------------------------------   1817
StMSH4.10                 ------------------------------------------------------------   1817
SchMSH4.1                 ------------------------------------------------------------   1849
StMSH4.8                  ------------------------------------------------------------   1815
StMSH4.7                  ------------------------------------------------------------   1873
ScnMSH4.1                 ------------------------------------------------------------   1871
ScnMSH4.2                 TTAACAGTCCCATATCCATCACTGTTACAAGTTGATCCATCAGCTACAGTAACCGGAGAG   5173
StMSH4.5                  ------------------------------------------------------------   1871
StMSH4.2                  ------------------------------------------------------------   1871
StMSH4.4                  ------------------------------------------------------------   1870
StMSH4.t1                 ------------------------------------------------------------   1870
StMSH4.t2                 ------------------------------------------------------------   1870
StMSH4.f1                 ------------------------------------------------------------   1870
StMSH4.6                  ------------------------------------------------------------   1868
StMSH4.3                  ------------------------------------------------------------   1869
Soltu.DM.08G000640.1|cDNA ------------------------------------------------------------     64
StMSH4.1                  ------------------------------------------------------------   1869

SlMSH4.1                  ------------------------------------------------------------   1970
SeMSH4.1                  ------------------------------------------------------------   1865
StMSH4.11                 ------------------------------------------------------------   1817
StMSH4.9                  ------------------------------------------------------------   1817
StMSH4.10                 ------------------------------------------------------------   1817
SchMSH4.1                 ------------------------------------------------------------   1849
StMSH4.8                  ------------------------------------------------------------   1815
StMSH4.7                  ------------------------------------------------------------   1873
ScnMSH4.1                 ------------------------------------------------------------   1871
ScnMSH4.2                 GGAGCTTTGTGTGACTGAAAACTAGTAAAAATGTTAGAATTACCGGTCATGTGATTTGAG   5233
StMSH4.5                  ------------------------------------------------------------   1871
StMSH4.2                  ------------------------------------------------------------   1871
StMSH4.4                  ------------------------------------------------------------   1870
StMSH4.t1                 ------------------------------------------------------------   1870
StMSH4.t2                 ------------------------------------------------------------   1870
StMSH4.f1                 ------------------------------------------------------------   1870
StMSH4.6                  ------------------------------------------------------------   1868
StMSH4.3                  ------------------------------------------------------------   1869
Soltu.DM.08G000640.1|cDNA ------------------------------------------------------------     64
StMSH4.1                  ------------------------------------------------------------   1869

SlMSH4.1                  ------------------------------------------------------------   1970
SeMSH4.1                  ------------------------------------------------------------   1865
StMSH4.11                 ------------------------------------------------------------   1817
StMSH4.9                  ------------------------------------------------------------   1817
StMSH4.10                 ------------------------------------------------------------   1817
SchMSH4.1                 ------------------------------------------------------------   1849
StMSH4.8                  ------------------------------------------------------------   1815
StMSH4.7                  ------------------------------------------------------------   1873
ScnMSH4.1                 ------------------------------------------------------------   1871
ScnMSH4.2                 GCACCTGAATCAATCACCCATTTATTTGAAGAGGTGATTAGACATTAACTGAGGTGGATT   5293
StMSH4.5                  ------------------------------------------------------------   1871
StMSH4.2                  ------------------------------------------------------------   1871
StMSH4.4                  ------------------------------------------------------------   1870
StMSH4.t1                 ------------------------------------------------------------   1870
StMSH4.t2                 ------------------------------------------------------------   1870
StMSH4.f1                 ------------------------------------------------------------   1870
StMSH4.6                  ------------------------------------------------------------   1868
StMSH4.3                  ------------------------------------------------------------   1869
Soltu.DM.08G000640.1|cDNA ------------------------------------------------------------     64
StMSH4.1                  ------------------------------------------------------------   1869

SlMSH4.1                  ------------------------------------------------------------   1970
SeMSH4.1                  ------------------------------------------------------------   1865
StMSH4.11                 ------------------------------------------------------------   1817
StMSH4.9                  ------------------------------------------------------------   1817
StMSH4.10                 ------------------------------------------------------------   1817
SchMSH4.1                 ------------------------------------------------------------   1849
StMSH4.8                  ------------------------------------------------------------   1815
StMSH4.7                  ------------------------------------------------------------   1873
ScnMSH4.1                 ------------------------------------------------------------   1871
ScnMSH4.2                 CCTTCAATAATTTCTGATATCGAGAGAATTCAGCAAACTCCTTTGAGGAAATCAAAATCA   5353
StMSH4.5                  ------------------------------------------------------------   1871
StMSH4.2                  ------------------------------------------------------------   1871
StMSH4.4                  ------------------------------------------------------------   1870
StMSH4.t1                 ------------------------------------------------------------   1870
StMSH4.t2                 ------------------------------------------------------------   1870
StMSH4.f1                 ------------------------------------------------------------   1870
StMSH4.6                  ------------------------------------------------------------   1868
StMSH4.3                  ------------------------------------------------------------   1869
Soltu.DM.08G000640.1|cDNA ------------------------------------------------------------     64
StMSH4.1                  ------------------------------------------------------------   1869

SlMSH4.1                  ------------------------------------------------------------   1970
SeMSH4.1                  ------------------------------------------------------------   1865
StMSH4.11                 ------------------------------------------------------------   1817
StMSH4.9                  ------------------------------------------------------------   1817
StMSH4.10                 ------------------------------------------------------------   1817
SchMSH4.1                 ------------------------------------------------------------   1849
StMSH4.8                  ------------------------------------------------------------   1815
StMSH4.7                  ------------------------------------------------------------   1873
ScnMSH4.1                 ------------------------------------------------------------   1871
ScnMSH4.2                 TTTTATCAAACCTTTGAGTTCCCTGATTACAGTCAGTCATATTCCCAACAAAACGCTCAC   5413
StMSH4.5                  ------------------------------------------------------------   1871
StMSH4.2                  ------------------------------------------------------------   1871
StMSH4.4                  ------------------------------------------------------------   1870
StMSH4.t1                 ------------------------------------------------------------   1870
StMSH4.t2                 ------------------------------------------------------------   1870
StMSH4.f1                 ------------------------------------------------------------   1870
StMSH4.6                  ------------------------------------------------------------   1868
StMSH4.3                  ------------------------------------------------------------   1869
Soltu.DM.08G000640.1|cDNA ------------------------------------------------------------     64
StMSH4.1                  ------------------------------------------------------------   1869

SlMSH4.1                  ------------------------------------------------------------   1970
SeMSH4.1                  ------------------------------------------------------------   1865
StMSH4.11                 ------------------------------------------------------------   1817
StMSH4.9                  ------------------------------------------------------------   1817
StMSH4.10                 ------------------------------------------------------------   1817
SchMSH4.1                 ------------------------------------------------------------   1849
StMSH4.8                  ------------------------------------------------------------   1815
StMSH4.7                  ------------------------------------------------------------   1873
ScnMSH4.1                 ------------------------------------------------------------   1871
ScnMSH4.2                 GGTACCAAAATGAATTGGTGGACAAACCAACAAGTCCCAAACAGACTATAATCCCAAAGA   5473
StMSH4.5                  ------------------------------------------------------------   1871
StMSH4.2                  ------------------------------------------------------------   1871
StMSH4.4                  ------------------------------------------------------------   1870
StMSH4.t1                 ------------------------------------------------------------   1870
StMSH4.t2                 ------------------------------------------------------------   1870
StMSH4.f1                 ------------------------------------------------------------   1870
StMSH4.6                  ------------------------------------------------------------   1868
StMSH4.3                  ------------------------------------------------------------   1869
Soltu.DM.08G000640.1|cDNA ------------------------------------------------------------     64
StMSH4.1                  ------------------------------------------------------------   1869

SlMSH4.1                  ------------------------------------------------------------   1970
SeMSH4.1                  ------------------------------------------------------------   1865
StMSH4.11                 ------------------------------------------------------------   1817
StMSH4.9                  ------------------------------------------------------------   1817
StMSH4.10                 ------------------------------------------------------------   1817
SchMSH4.1                 ------------------------------------------------------------   1849
StMSH4.8                  ------------------------------------------------------------   1815
StMSH4.7                  ------------------------------------------------------------   1873
ScnMSH4.1                 ------------------------------------------------------------   1871
ScnMSH4.2                 AAAAACAATACAATCACCAAAATAAAATGACTAACCAGATCTGACCGCACCAAGACCAAT   5533
StMSH4.5                  ------------------------------------------------------------   1871
StMSH4.2                  ------------------------------------------------------------   1871
StMSH4.4                  ------------------------------------------------------------   1870
StMSH4.t1                 ------------------------------------------------------------   1870
StMSH4.t2                 ------------------------------------------------------------   1870
StMSH4.f1                 ------------------------------------------------------------   1870
StMSH4.6                  ------------------------------------------------------------   1868
StMSH4.3                  ------------------------------------------------------------   1869
Soltu.DM.08G000640.1|cDNA ------------------------------------------------------------     64
StMSH4.1                  ------------------------------------------------------------   1869

SlMSH4.1                  ------------------------------------------------------------   1970
SeMSH4.1                  ------------------------------------------------------------   1865
StMSH4.11                 ------------------------------------------------------------   1817
StMSH4.9                  ------------------------------------------------------------   1817
StMSH4.10                 ------------------------------------------------------------   1817
SchMSH4.1                 ------------------------------------------------------------   1849
StMSH4.8                  ------------------------------------------------------------   1815
StMSH4.7                  ------------------------------------------------------------   1873
ScnMSH4.1                 ------------------------------------------------------------   1871
ScnMSH4.2                 CTGGCCGAATAATCAGAAACGAAGGGGATGTTGACCAGAAAAAACAACAATGTCTGAGAA   5593
StMSH4.5                  ------------------------------------------------------------   1871
StMSH4.2                  ------------------------------------------------------------   1871
StMSH4.4                  ------------------------------------------------------------   1870
StMSH4.t1                 ------------------------------------------------------------   1870
StMSH4.t2                 ------------------------------------------------------------   1870
StMSH4.f1                 ------------------------------------------------------------   1870
StMSH4.6                  ------------------------------------------------------------   1868
StMSH4.3                  ------------------------------------------------------------   1869
Soltu.DM.08G000640.1|cDNA ------------------------------------------------------------     64
StMSH4.1                  ------------------------------------------------------------   1869

SlMSH4.1                  ------------------------------------------------------------   1970
SeMSH4.1                  ------------------------------------------------------------   1865
StMSH4.11                 ------------------------------------------------------------   1817
StMSH4.9                  ------------------------------------------------------------   1817
StMSH4.10                 ------------------------------------------------------------   1817
SchMSH4.1                 ------------------------------------------------------------   1849
StMSH4.8                  ------------------------------------------------------------   1815
StMSH4.7                  ------------------------------------------------------------   1873
ScnMSH4.1                 ------------------------------------------------------------   1871
ScnMSH4.2                 GCCAACAGATTTTCTGGACAGCAACCCAAAAATTAGAAGGATGGACAGGTCGTCTTCTTT   5653
StMSH4.5                  ------------------------------------------------------------   1871
StMSH4.2                  ------------------------------------------------------------   1871
StMSH4.4                  ------------------------------------------------------------   1870
StMSH4.t1                 ------------------------------------------------------------   1870
StMSH4.t2                 ------------------------------------------------------------   1870
StMSH4.f1                 ------------------------------------------------------------   1870
StMSH4.6                  ------------------------------------------------------------   1868
StMSH4.3                  ------------------------------------------------------------   1869
Soltu.DM.08G000640.1|cDNA ------------------------------------------------------------     64
StMSH4.1                  ------------------------------------------------------------   1869

SlMSH4.1                  ------------------------------------------------------------   1970
SeMSH4.1                  ------------------------------------------------------------   1865
StMSH4.11                 ------------------------------------------------------------   1817
StMSH4.9                  ------------------------------------------------------------   1817
StMSH4.10                 ------------------------------------------------------------   1817
SchMSH4.1                 ------------------------------------------------------------   1849
StMSH4.8                  ------------------------------------------------------------   1815
StMSH4.7                  ------------------------------------------------------------   1873
ScnMSH4.1                 ------------------------------------------------------------   1871
ScnMSH4.2                 GATACTGCGTTTGAAAGTTTCGAGTTCCGACTAAATAACCTTATCGAAACAGCTCCAGAA   5713
StMSH4.5                  ------------------------------------------------------------   1871
StMSH4.2                  ------------------------------------------------------------   1871
StMSH4.4                  ------------------------------------------------------------   1870
StMSH4.t1                 ------------------------------------------------------------   1870
StMSH4.t2                 ------------------------------------------------------------   1870
StMSH4.f1                 ------------------------------------------------------------   1870
StMSH4.6                  ------------------------------------------------------------   1868
StMSH4.3                  ------------------------------------------------------------   1869
Soltu.DM.08G000640.1|cDNA ------------------------------------------------------------     64
StMSH4.1                  ------------------------------------------------------------   1869

SlMSH4.1                  ------------------------------------------------------------   1970
SeMSH4.1                  ------------------------------------------------------------   1865
StMSH4.11                 ------------------------------------------------------------   1817
StMSH4.9                  ------------------------------------------------------------   1817
StMSH4.10                 ------------------------------------------------------------   1817
SchMSH4.1                 ------------------------------------------------------------   1849
StMSH4.8                  ------------------------------------------------------------   1815
StMSH4.7                  ------------------------------------------------------------   1873
ScnMSH4.1                 ------------------------------------------------------------   1871
ScnMSH4.2                 TGACTCAAGCTTCAGATTTGAGTTCACAAACAGATCTCCCACAAATATTCTTAGCACCCT   5773
StMSH4.5                  ------------------------------------------------------------   1871
StMSH4.2                  ------------------------------------------------------------   1871
StMSH4.4                  ------------------------------------------------------------   1870
StMSH4.t1                 ------------------------------------------------------------   1870
StMSH4.t2                 ------------------------------------------------------------   1870
StMSH4.f1                 ------------------------------------------------------------   1870
StMSH4.6                  ------------------------------------------------------------   1868
StMSH4.3                  ------------------------------------------------------------   1869
Soltu.DM.08G000640.1|cDNA ------------------------------------------------------------     64
StMSH4.1                  ------------------------------------------------------------   1869

SlMSH4.1                  ------------------------------------------------------------   1970
SeMSH4.1                  ------------------------------------------------------------   1865
StMSH4.11                 ------------------------------------------------------------   1817
StMSH4.9                  ------------------------------------------------------------   1817
StMSH4.10                 ------------------------------------------------------------   1817
SchMSH4.1                 ------------------------------------------------------------   1849
StMSH4.8                  ------------------------------------------------------------   1815
StMSH4.7                  ------------------------------------------------------------   1873
ScnMSH4.1                 ------------------------------------------------------------   1871
ScnMSH4.2                 TCTTGAATTTCCAGAATTTTGAAGCACCAGCTTCACTCGAGAAAGGCAGACAATCAAGCT   5833
StMSH4.5                  ------------------------------------------------------------   1871
StMSH4.2                  ------------------------------------------------------------   1871
StMSH4.4                  ------------------------------------------------------------   1870
StMSH4.t1                 ------------------------------------------------------------   1870
StMSH4.t2                 ------------------------------------------------------------   1870
StMSH4.f1                 ------------------------------------------------------------   1870
StMSH4.6                  ------------------------------------------------------------   1868
StMSH4.3                  ------------------------------------------------------------   1869
Soltu.DM.08G000640.1|cDNA ------------------------------------------------------------     64
StMSH4.1                  ------------------------------------------------------------   1869

SlMSH4.1                  ------------------------------------------------------------   1970
SeMSH4.1                  ------------------------------------------------------------   1865
StMSH4.11                 ------------------------------------------------------------   1817
StMSH4.9                  ------------------------------------------------------------   1817
StMSH4.10                 ------------------------------------------------------------   1817
SchMSH4.1                 ------------------------------------------------------------   1849
StMSH4.8                  ------------------------------------------------------------   1815
StMSH4.7                  ------------------------------------------------------------   1873
ScnMSH4.1                 ------------------------------------------------------------   1871
ScnMSH4.2                 GCAGATTTTAGAGTTTCAATCTGAACCCAAATGCCACAAAATGGATTCAGTACACTTAGA   5893
StMSH4.5                  ------------------------------------------------------------   1871
StMSH4.2                  ------------------------------------------------------------   1871
StMSH4.4                  ------------------------------------------------------------   1870
StMSH4.t1                 ------------------------------------------------------------   1870
StMSH4.t2                 ------------------------------------------------------------   1870
StMSH4.f1                 ------------------------------------------------------------   1870
StMSH4.6                  ------------------------------------------------------------   1868
StMSH4.3                  ------------------------------------------------------------   1869
Soltu.DM.08G000640.1|cDNA ------------------------------------------------------------     64
StMSH4.1                  ------------------------------------------------------------   1869

SlMSH4.1                  ------------------------------------------------------------   1970
SeMSH4.1                  ------------------------------------------------------------   1865
StMSH4.11                 ------------------------------------------------------------   1817
StMSH4.9                  ------------------------------------------------------------   1817
StMSH4.10                 ------------------------------------------------------------   1817
SchMSH4.1                 ------------------------------------------------------------   1849
StMSH4.8                  ------------------------------------------------------------   1815
StMSH4.7                  ------------------------------------------------------------   1873
ScnMSH4.1                 ------------------------------------------------------------   1871
ScnMSH4.2                 CAATCAATTTCTCTAACACAGAAATGGTGTCCAGATTCAAAGGTGAAAGATAGAGCTCTC   5953
StMSH4.5                  ------------------------------------------------------------   1871
StMSH4.2                  ------------------------------------------------------------   1871
StMSH4.4                  ------------------------------------------------------------   1870
StMSH4.t1                 ------------------------------------------------------------   1870
StMSH4.t2                 ------------------------------------------------------------   1870
StMSH4.f1                 ------------------------------------------------------------   1870
StMSH4.6                  ------------------------------------------------------------   1868
StMSH4.3                  ------------------------------------------------------------   1869
Soltu.DM.08G000640.1|cDNA ------------------------------------------------------------     64
StMSH4.1                  ------------------------------------------------------------   1869

SlMSH4.1                  ------------------------------------------------------------   1970
SeMSH4.1                  ------------------------------------------------------------   1865
StMSH4.11                 ------------------------------------------------------------   1817
StMSH4.9                  ------------------------------------------------------------   1817
StMSH4.10                 ------------------------------------------------------------   1817
SchMSH4.1                 ------------------------------------------------------------   1849
StMSH4.8                  ------------------------------------------------------------   1815
StMSH4.7                  ------------------------------------------------------------   1873
ScnMSH4.1                 ------------------------------------------------------------   1871
ScnMSH4.2                 AACTACTTCCCCGAAGCCACAGTAGCTTCCGGCAAAGCCAAATCCCAGCTTAGACAGTTG   6013
StMSH4.5                  ------------------------------------------------------------   1871
StMSH4.2                  ------------------------------------------------------------   1871
StMSH4.4                  ------------------------------------------------------------   1870
StMSH4.t1                 ------------------------------------------------------------   1870
StMSH4.t2                 ------------------------------------------------------------   1870
StMSH4.f1                 ------------------------------------------------------------   1870
StMSH4.6                  ------------------------------------------------------------   1868
StMSH4.3                  ------------------------------------------------------------   1869
Soltu.DM.08G000640.1|cDNA ------------------------------------------------------------     64
StMSH4.1                  ------------------------------------------------------------   1869

SlMSH4.1                  ------------------------------------------------------------   1970
SeMSH4.1                  ------------------------------------------------------------   1865
StMSH4.11                 ------------------------------------------------------------   1817
StMSH4.9                  ------------------------------------------------------------   1817
StMSH4.10                 ------------------------------------------------------------   1817
SchMSH4.1                 ------------------------------------------------------------   1849
StMSH4.8                  ------------------------------------------------------------   1815
StMSH4.7                  ------------------------------------------------------------   1873
ScnMSH4.1                 ------------------------------------------------------------   1871
ScnMSH4.2                 CTCTGATACCATGTAACTCATATTATATGGAGAATGACTTGTTCCTTTCTATTCATCAAG   6073
StMSH4.5                  ------------------------------------------------------------   1871
StMSH4.2                  ------------------------------------------------------------   1871
StMSH4.4                  ------------------------------------------------------------   1870
StMSH4.t1                 ------------------------------------------------------------   1870
StMSH4.t2                 ------------------------------------------------------------   1870
StMSH4.f1                 ------------------------------------------------------------   1870
StMSH4.6                  ------------------------------------------------------------   1868
StMSH4.3                  ------------------------------------------------------------   1869
Soltu.DM.08G000640.1|cDNA ------------------------------------------------------------     64
StMSH4.1                  ------------------------------------------------------------   1869

SlMSH4.1                  ------------------------------------------------------------   1970
SeMSH4.1                  ------------------------------------------------------------   1865
StMSH4.11                 ------------------------------------------------------------   1817
StMSH4.9                  ------------------------------------------------------------   1817
StMSH4.10                 ------------------------------------------------------------   1817
SchMSH4.1                 ------------------------------------------------------------   1849
StMSH4.8                  ------------------------------------------------------------   1815
StMSH4.7                  ------------------------------------------------------------   1873
ScnMSH4.1                 ------------------------------------------------------------   1871
ScnMSH4.2                 ACAAGATACTTATACAAATACTACGCTTCTATGAAAGGAAAACTAATCAAAGTAAATCAA   6133
StMSH4.5                  ------------------------------------------------------------   1871
StMSH4.2                  ------------------------------------------------------------   1871
StMSH4.4                  ------------------------------------------------------------   1870
StMSH4.t1                 ------------------------------------------------------------   1870
StMSH4.t2                 ------------------------------------------------------------   1870
StMSH4.f1                 ------------------------------------------------------------   1870
StMSH4.6                  ------------------------------------------------------------   1868
StMSH4.3                  ------------------------------------------------------------   1869
Soltu.DM.08G000640.1|cDNA ------------------------------------------------------------     64
StMSH4.1                  ------------------------------------------------------------   1869

SlMSH4.1                  ------------------------------------------------------------   1970
SeMSH4.1                  ------------------------------------------------------------   1865
StMSH4.11                 ------------------------------------------------------------   1817
StMSH4.9                  ------------------------------------------------------------   1817
StMSH4.10                 ------------------------------------------------------------   1817
SchMSH4.1                 ------------------------------------------------------------   1849
StMSH4.8                  ------------------------------------------------------------   1815
StMSH4.7                  ------------------------------------------------------------   1873
ScnMSH4.1                 ------------------------------------------------------------   1871
ScnMSH4.2                 CTAAGAATCTGCTCCTATAATTAAATTAGCTATATATGGAAGATATAATATTTACACCTA   6193
StMSH4.5                  ------------------------------------------------------------   1871
StMSH4.2                  ------------------------------------------------------------   1871
StMSH4.4                  ------------------------------------------------------------   1870
StMSH4.t1                 ------------------------------------------------------------   1870
StMSH4.t2                 ------------------------------------------------------------   1870
StMSH4.f1                 ------------------------------------------------------------   1870
StMSH4.6                  ------------------------------------------------------------   1868
StMSH4.3                  ------------------------------------------------------------   1869
Soltu.DM.08G000640.1|cDNA ------------------------------------------------------------     64
StMSH4.1                  ------------------------------------------------------------   1869

SlMSH4.1                  --------------...............................A......T.....TG   2016
SeMSH4.1                  --------------..............................................   1911
StMSH4.11                 --------------..C........T............................A.....   1863
StMSH4.9                  --------------..C........T............................A.....   1863
StMSH4.10                 --------------..C........T............................A.....   1863
SchMSH4.1                 --------------..............................................   1895
StMSH4.8                  --------------..............................................   1861
StMSH4.7                  --------------..............................................   1919
ScnMSH4.1                 --------------..............................................   1917
ScnMSH4.2                 TTATATTCTATAAC..............................................   6253
StMSH4.5                  --------------..............................................   1917
StMSH4.2                  --------------..............................................   1917
StMSH4.4                  --------------..............................................   1916
StMSH4.t1                 --------------..............................................   1916
StMSH4.t2                 --------------..............................................   1916
StMSH4.f1                 --------------ACTAGTGAAAAAGAAGGTTCTGAAATTACAGGAATATTAGCAAACA   1916
StMSH4.6                  --------------..............................................   1914
StMSH4.3                  --------------..............................................   1915
Soltu.DM.08G000640.1|cDNA ------------------------------------------------------------     64
StMSH4.1                  --------------..............................................   1915

SlMSH4.1                  .............C........T...........C......T...............T..   2076
SeMSH4.1                  .............C....................C.........................   1971
StMSH4.11                 .............C....................C.........................   1923
StMSH4.9                  .............C....................C.........................   1923
StMSH4.10                 .............C....................C.........................   1923
SchMSH4.1                 .............C.............G................................   1955
StMSH4.8                  .............C..............................................   1921
StMSH4.7                  ....T........C........T.....................................   1979
ScnMSH4.1                 .............C.............-...........G....................   1976
ScnMSH4.2                 .............C.........................G....................   6313
StMSH4.5                  .............C.........................G....................   1977
StMSH4.2                  .............C.........................G....................   1977
StMSH4.4                  ............................................................   1976
StMSH4.t1                 ............................................................   1976
StMSH4.t2                 ............................................................   1976
StMSH4.f1                 TTTAGGTCAATCATATTTGATGCGATGAACCATATTAATCCCCCTCAAGTCCTTTCTCCT   1976
StMSH4.6                  .............C.............G................................   1974
StMSH4.3                  .............C.............G................................   1975
Soltu.DM.08G000640.1|cDNA ------------------------------------------------------------     64
StMSH4.1                  .............C.............G................................   1975

SlMSH4.1                  ....C...............T..G............T...AA..G.............A.   2136
SeMSH4.1                  ....C.................G.............T....A................C.   2031
StMSH4.11                 ....C......T........................T....-..................   1982
StMSH4.9                  ....C......T........................T....-..................   1982
StMSH4.10                 ....C......T........................T....-..................   1982
SchMSH4.1                 .......................T............T....A..................   2015
StMSH4.8                  ....................................T....-..................   1980
StMSH4.7                  ....................................T....-..................   2038
ScnMSH4.1                 ....................................T....-..................   2035
ScnMSH4.2                 ....................................T....-..................   6372
StMSH4.5                  ....................................T....-..................   2036
StMSH4.2                  ....................................T....-..................   2036
StMSH4.4                  .........................................-..................   2035
StMSH4.t1                 .........................................-..................   2035
StMSH4.t2                 .........................................-..................   2035
StMSH4.f1                 AGCAATAAGTTGCACTGATTGAACGCTCTTATTATTCGATC-AAAACCAGATCCTCCCTA   2035
StMSH4.6                  ....................................T....-.....G..G.........   2033
StMSH4.3                  ....................................T....-.....G..G.........   2034
Soltu.DM.08G000640.1|cDNA ------------------------------------------------------------     64
StMSH4.1                  ....................................T....-.....G..G.........   2034

SlMSH4.1                  ..........G..T...............................G..ATACAGGGC...   2196
SeMSH4.1                  .....T.........................................C---------...   2082
StMSH4.11                 ...............................................C---------...   2033
StMSH4.9                  ...............................................C---------...   2033
StMSH4.10                 ...............................................C---------...   2033
SchMSH4.1                 ................................................---------...   2066
StMSH4.8                  ................T..............................C---------...   2031
StMSH4.7                  ................................................---------...   2089
ScnMSH4.1                 ................................................---------...   2086
ScnMSH4.2                 ................................................---------...   6423
StMSH4.5                  ................................................---------...   2087
StMSH4.2                  ................................................---------...   2087
StMSH4.4                  ................................................---------...   2086
StMSH4.t1                 ................................................---------...   2086
StMSH4.t2                 ................................................---------...   2086
StMSH4.f1                 TCTATCTAGGTCTCTACAATAAACAATAAGATATACTCTATACAGTGT---------ACT   2086
StMSH4.6                  ................................................---------...   2084
StMSH4.3                  ................................................---------...   2085
Soltu.DM.08G000640.1|cDNA ------------------------------------------------------------     64
StMSH4.1                  ................................................---------...   2085

SlMSH4.1                  .........GG...........GG--.......................ATAATAGAAAA   2254
SeMSH4.1                  ..........G...........GAGT.......................ATAATAGAAAA   2142
StMSH4.11                 ......................GAGT.......................ATAATAGAAAA   2093
StMSH4.9                  ......................GAGT.......................ATAATAGAAAA   2093
StMSH4.10                 ......................GAGT.......................ATAATAGAAAA   2093
SchMSH4.1                 ......................--GT.......................ATAATAGAAAA   2124
StMSH4.8                  ......................GAGTA....T.................ATAATAGAAAA   2091
StMSH4.7                  ......................GAGT.......................ATAATAGAAAA   2149
ScnMSH4.1                 ......................GAGT.......................ATAATAGAAAA   2146
ScnMSH4.2                 ......................GAGT.......................ATAATAGAAAA   6483
StMSH4.5                  ......................GAGT.......................ATAATAGAAAA   2147
StMSH4.2                  ......................GAGT.......................ATAATAGAAAA   2147
StMSH4.4                  ......................----.......................-----------   2131
StMSH4.t1                 ......................----.......................-----------   2131
StMSH4.t2                 ......................----.......................-----------   2131
StMSH4.f1                 TCATAAGATAATTTTTGACTGA----TTAAAATGTTGAATTTGACTAGT-----------   2131
StMSH4.6                  ......................GAGT.......................ATAATAGAAAA   2144
StMSH4.3                  ......................GAGT.......................ATAATAGAAAA   2145
Soltu.DM.08G000640.1|cDNA ------------------------------------------------------------     64
StMSH4.1                  ......................GAGT.......................ATAATAGAAAA   2145

SlMSH4.1                  AGA................................T.....................CT.   2314
SeMSH4.1                  AGA.......................................................T.   2202
StMSH4.11                 GGA............................................G............   2153
StMSH4.9                  GGA............................................G............   2153
StMSH4.10                 GGA............................................G............   2153
SchMSH4.1                 AGA.........................................................   2184
StMSH4.8                  AGA.........................................................   2151
StMSH4.7                  AGA.........................................................   2209
ScnMSH4.1                 AGA.........................................................   2206
ScnMSH4.2                 AGA.........................................................   6543
StMSH4.5                  AGA.........................................................   2207
StMSH4.2                  AGA.........................................................   2207
StMSH4.4                  ---.........................................................   2188
StMSH4.t1                 ---.........................................................   2188
StMSH4.t2                 ---.........................................................   2188
StMSH4.f1                 ---ATCAAATTAATAACTGAGAAATTAGTTTGATAGGTAAAATAGTGAACTACCACATCA   2188
StMSH4.6                  AGA.........................................................   2204
StMSH4.3                  AGA.........................................................   2205
Soltu.DM.08G000640.1|cDNA ------------------------------------------------------------     64
StMSH4.1                  AGA.........................................................   2205

SlMSH4.1                  .........................................A..................   2374
SeMSH4.1                  ..................C......................A..................   2262
StMSH4.11                 .........................................A..................   2213
StMSH4.9                  .........................................A..................   2213
StMSH4.10                 .........................................A..................   2213
SchMSH4.1                 .........................................A.................T   2244
StMSH4.8                  .G.......................................A..................   2211
StMSH4.7                  .........................................A..................   2269
ScnMSH4.1                 .........................................A..................   2266
ScnMSH4.2                 .........................................A..................   6603
StMSH4.5                  .........................................A..................   2267
StMSH4.2                  .........................................A..................   2267
StMSH4.4                  ............................................................   2248
StMSH4.t1                 ............................................................   2248
StMSH4.t2                 ............................................................   2248
StMSH4.f1                 AAGTTTAAATTTGGAAAGGTAACTAAATTTGAGTTCTTGAATGTTGGATTAACAATATTA   2248
StMSH4.6                  .........................................A..................   2264
StMSH4.3                  .........................................A..................   2265
Soltu.DM.08G000640.1|cDNA ------------------------------------------------------------     64
StMSH4.1                  .........................................A..................   2265

SlMSH4.1                  ..............A.................A..........T.....C..........   2434
SeMSH4.1                  ....................................C.......................   2322
StMSH4.11                 .......................C.C...........C......T.............G.   2273
StMSH4.9                  .......................C.C...........C......T.............G.   2273
StMSH4.10                 .......................C.C...........C......T.............G.   2273
SchMSH4.1                 ............................................................   2304
StMSH4.8                  ...................T........................................   2271
StMSH4.7                  ............................................................   2329
ScnMSH4.1                 ............................................................   2326
ScnMSH4.2                 ............................................................   6663
StMSH4.5                  ............................................................   2327
StMSH4.2                  ............................................................   2327
StMSH4.4                  ............................................................   2308
StMSH4.t1                 ............................................................   2308
StMSH4.t2                 ............................................................   2308
StMSH4.f1                 TCAGTGGAATGATGTTAAACATTTTTTTGGAGGTCCTAAAATGGGAAGTGTGTCATATAA   2308
StMSH4.6                  ............................................................   2324
StMSH4.3                  ............................................................   2325
Soltu.DM.08G000640.1|cDNA ------------------------------------------------------------     64
StMSH4.1                  ............................................................   2325

SlMSH4.1                  .......T.......................-............................   2493
SeMSH4.1                  .......C.......................-..........................C.   2381
StMSH4.11                 .......-......T................-............................   2331
StMSH4.9                  .......-......T................-............................   2331
StMSH4.10                 .......-......T................-............................   2331
SchMSH4.1                 .......-.......AA..............A............................   2363
StMSH4.8                  .......-.......................-............................   2329
StMSH4.7                  .......-.......................-............................   2387
ScnMSH4.1                 .......-.......................-............................   2384
ScnMSH4.2                 .......-.....A.................-............................   6721
StMSH4.5                  .......-.......................-............................   2385
StMSH4.2                  .......-.......................-............................   2385
StMSH4.4                  .......-.......................-............................   2366
StMSH4.t1                 .......-.......................-............................   2366
StMSH4.t2                 .......-.......................-............................   2366
StMSH4.f1                 ATTGGGG-GAAAGGAGTAACTTTGTCCAATT-AATGAATGAATGCATTACCATAATTTGT   2366
StMSH4.6                  .......-.......................-............................   2382
StMSH4.3                  .......-.......................-............................   2383
Soltu.DM.08G000640.1|cDNA ------------------------------------------------------------     64
StMSH4.1                  .......-.......................-............................   2383

SlMSH4.1                  .C...................ATGG...............C....C.............T   2553
SeMSH4.1                  ..A---------------------------------------------------------   2384
StMSH4.11                 .C...................ACGG..................................T   2391
StMSH4.9                  .C...................ACGG..................................T   2391
StMSH4.10                 .C...................ACGG..................................T   2391
SchMSH4.1                 .....................----..................A.....A..........   2419
StMSH4.8                  .....................ACGG..................................T   2389
StMSH4.7                  .....................----.................................G.   2443
ScnMSH4.1                 .....................----...................................   2440
ScnMSH4.2                 .....................----...................................   6777
StMSH4.5                  .....................----...................................   2441
StMSH4.2                  .....................----...................................   2441
StMSH4.4                  .....................----...................................   2422
StMSH4.t1                 .....................----...................................   2422
StMSH4.t2                 .....................----...................................   2422
StMSH4.f1                 TTCTTAGTGAGTACTCATACC----AGGAAACAAAGAAAATTTTATAATTATTTCTCTCA   2422
StMSH4.6                  .....................----...................................   2438
StMSH4.3                  .....................----...................................   2439
Soltu.DM.08G000640.1|cDNA ------------------------------------------------------------     64
StMSH4.1                  .....................----...................................   2439

SlMSH4.1                  .........G....C............................G................   2613
SeMSH4.1                  ------------------------------------------------------------   2384
StMSH4.11                 ..............C....C........................................   2451
StMSH4.9                  ..............C....C........................................   2451
StMSH4.10                 ..............C....C........................................   2451
SchMSH4.1                 ..............C.............................................   2479
StMSH4.8                  ........G.....C.............................................   2449
StMSH4.7                  ..............C.............................................   2503
ScnMSH4.1                 ..............C.............................................   2500
ScnMSH4.2                 ..............C.............................................   6837
StMSH4.5                  ..............C.............................................   2501
StMSH4.2                  ..............C.............................................   2501
StMSH4.4                  ............................................................   2482
StMSH4.t1                 ............................................................   2482
StMSH4.t2                 ............................................................   2482
StMSH4.f1                 TCTACATTTAGCTGTTGCATTCACATTTGCTCATCTTAAATGCATGCATCAACATTAGTA   2482
StMSH4.6                  ..............C.............................................   2498
StMSH4.3                  ..............C.............................................   2499
Soltu.DM.08G000640.1|cDNA ------------------------------------------------------------     64
StMSH4.1                  ..............C.............................................   2499

SlMSH4.1                  .........GT..T...G......C......................G.T..........   2673
SeMSH4.1                  --------------------------------------......................   2406
StMSH4.11                 .............T.............................A................   2511
StMSH4.9                  .............T.............................A................   2511
StMSH4.10                 .............T.............................A................   2511
SchMSH4.1                 .........G...T..............................................   2539
StMSH4.8                  .............T.........................T....................   2509
StMSH4.7                  .............T..............................................   2563
ScnMSH4.1                 .............T..............................................   2560
ScnMSH4.2                 .............T..............................................   6897
StMSH4.5                  .............T..............................................   2561
StMSH4.2                  .............T..............................................   2561
StMSH4.4                  ............................................................   2542
StMSH4.t1                 ............................................................   2542
StMSH4.t2                 ............................................................   2542
StMSH4.f1                 TTTTCCTTCACCTCGAATACATTTGTTAATCTTGTGGTAGCATTCTACTAAATTCTTTAA   2542
StMSH4.6                  .............T..............................................   2558
StMSH4.3                  .............T..............................................   2559
Soltu.DM.08G000640.1|cDNA ------------------------------------------------------------     64
StMSH4.1                  .............T..............................................   2559

SlMSH4.1                  .T.......................C.............T......C.............   2733
SeMSH4.1                  .C...C........................................C.............   2466
StMSH4.11                 .C............................................C.............   2571
StMSH4.9                  .C............................................C.............   2571
StMSH4.10                 .C............................................C.............   2571
SchMSH4.1                 ..............................................C.............   2599
StMSH4.8                  ..............................................C...........T.   2569
StMSH4.7                  ..............................................C.............   2623
ScnMSH4.1                 ...................................G..........C............A   2620
ScnMSH4.2                 ..............................................C.............   6957
StMSH4.5                  ..............................................C.............   2621
StMSH4.2                  ..............................................C.............   2621
StMSH4.4                  ............................................................   2602
StMSH4.t1                 ............................................................   2602
StMSH4.t2                 ............................................................   2602
StMSH4.f1                 GAAGCTTCTAGCTTTAGTTGAATCTATGGACCATTTATTGTAGTTCGTCAGAACTTTACG   2602
StMSH4.6                  ..............................................C.............   2618
StMSH4.3                  ..............................................C.............   2619
Soltu.DM.08G000640.1|cDNA ------------------------------------------------------------     64
StMSH4.1                  ..............................................C.............   2619

SlMSH4.1                  .........A........C......................C..................   2793
SeMSH4.1                  C...G.......................................................   2526
StMSH4.11                 ..A.............G..................................T........   2631
StMSH4.9                  ..A.............G..................................T........   2631
StMSH4.10                 ..A.............G..................................T........   2631
SchMSH4.1                 ...........................................................T   2659
StMSH4.8                  ..............T....................................G.-----..   2624
StMSH4.7                  ............................................................   2683
ScnMSH4.1                 ............................................................   2680
ScnMSH4.2                 ............A...............................................   7017
StMSH4.5                  ............................................................   2681
StMSH4.2                  ............................................................   2681
StMSH4.4                  ............................................................   2662
StMSH4.t1                 ............................................................   2662
StMSH4.t2                 ............................................................   2662
StMSH4.f1                 GCTTAAAATGATCTCGAATGGAACCAGCTAAAAGAAGTCTATGGTGCTTCCCTGGGTGAA   2662
StMSH4.6                  ............................................................   2678
StMSH4.3                  ............................................................   2679
Soltu.DM.08G000640.1|cDNA ------------------------------------------------------------     64
StMSH4.1                  ............................................................   2679

SlMSH4.1                  ...T.................................-.......T..C...........   2852
SeMSH4.1                  ..........................................G..T..A...........   2586
StMSH4.11                 ....GT.......................................T.CC...........   2691
StMSH4.9                  ....GT.......................................T.CC...........   2691
StMSH4.10                 ....GT.......................................T.CC...........   2691
SchMSH4.1                 .............................................T..............   2719
StMSH4.8                  .............................................T..............   2684
StMSH4.7                  .............................................-..............   2742
ScnMSH4.1                 ......................C......................T........T.....   2740
ScnMSH4.2                 ......................C......................T..............   7077
StMSH4.5                  ......................C......................T..............   2741
StMSH4.2                  ......................C......................T..............   2741
StMSH4.4                  .............................................-..............   2721
StMSH4.t1                 .............................................-..............   2721
StMSH4.t2                 .............................................-..............   2721
StMSH4.f1                 GCTGCACTCTACATTTTTTCTTGTTGACTTAAATGGACTTAACAC-TTTTTTTCCTTTTT   2721
StMSH4.6                  .............................................T..............   2738
StMSH4.3                  .............................................T..............   2739
Soltu.DM.08G000640.1|cDNA ------------------------------------------------------------     64
StMSH4.1                  .............................................T..............   2739

SlMSH4.1                  ....G....C...G.........G............C.......................   2912
SeMSH4.1                  .........C.............T....................................   2646
StMSH4.11                 .........C.............T..................................T.   2751
StMSH4.9                  .........C.............T..................................T.   2751
StMSH4.10                 .........C.............T..................................T.   2751
SchMSH4.1                 .........C..................................................   2779
StMSH4.8                  .........C..................................................   2744
StMSH4.7                  .........C..................................................   2802
ScnMSH4.1                 .........C..................................................   2800
ScnMSH4.2                 .........C...............................T..................   7137
StMSH4.5                  .........C..................................................   2801
StMSH4.2                  .........C..................................................   2801
StMSH4.4                  ............................................................   2781
StMSH4.t1                 ............................................................   2781
StMSH4.t2                 ............................................................   2781
StMSH4.f1                 CAAAAGAAAACCAATAAGTACTCAGGTGAATTGCATTTAAAGAAAGAATCTGTGCCTAAG   2781
StMSH4.6                  .........C..................................................   2798
StMSH4.3                  .........C..................................................   2799
Soltu.DM.08G000640.1|cDNA ------------------------------------------------------------     64
StMSH4.1                  .........C..................................................   2799

SlMSH4.1                  ..............................A..............G..............   2972
SeMSH4.1                  ........................C....................-..............   2705
StMSH4.11                 .............................................-..............   2810
StMSH4.9                  .............................................-..............   2810
StMSH4.10                 .............................................-..............   2810
SchMSH4.1                 .............................................-.............-   2837
StMSH4.8                  .............................................-..............   2803
StMSH4.7                  .............................................-..............   2861
ScnMSH4.1                 .............................................-..............   2859
ScnMSH4.2                 .............................................-..............   7196
StMSH4.5                  .............................................-..............   2860
StMSH4.2                  .............................................-..............   2860
StMSH4.4                  .............................................-..............   2840
StMSH4.t1                 .............................................-..............   2840
StMSH4.t2                 .............................................-..............   2840
StMSH4.f1                 GTTCCCTGGATGCAAGTCGGTTTGAGATGTTAATTCAGTTAAAAA-TTGAATTTCCAAGT   2840
StMSH4.6                  .............................................-..............   2857
StMSH4.3                  .............................................-..............   2858
Soltu.DM.08G000640.1|cDNA ------------------------------------------------------------     64
StMSH4.1                  .............................................-..............   2858

SlMSH4.1                  .......T............A................................A......   3032
SeMSH4.1                  .................-..........................................   2764
StMSH4.11                 ............................................................   2870
StMSH4.9                  ............................................................   2870
StMSH4.10                 ............................................................   2870
SchMSH4.1                 --..........................................................   2895
StMSH4.8                  ............................................................   2863
StMSH4.7                  ............................................................   2921
ScnMSH4.1                 ............................................................   2919
ScnMSH4.2                 ............................................................   7256
StMSH4.5                  ............................................................   2920
StMSH4.2                  ............................................................   2920
StMSH4.4                  ............................................................   2900
StMSH4.t1                 ............................................................   2900
StMSH4.t2                 ............................................................   2900
StMSH4.f1                 TATTCATAAATTCTAGTGAAGTTTGTCTCCTTAACTTTCAAAAAGACATTGTTGTTTTTC   2900
StMSH4.6                  ............................................................   2917
StMSH4.3                  ............................................................   2918
Soltu.DM.08G000640.1|cDNA ------------------------------------------------------------     64
StMSH4.1                  ............................................................   2918

SlMSH4.1                  ................-........................G...........----...   3087
SeMSH4.1                  ................T.............................A......A......   2824
StMSH4.11                 ................T........................T..................   2930
StMSH4.9                  ................T........................T..................   2930
StMSH4.10                 ................T........................T..................   2930
SchMSH4.1                 .T..............T...........................................   2955
StMSH4.8                  ................T...........................................   2923
StMSH4.7                  ................T...........................................   2981
ScnMSH4.1                 ................T...........................................   2979
ScnMSH4.2                 ................T...........................................   7316
StMSH4.5                  ................T...........................................   2980
StMSH4.2                  ................T...........................................   2980
StMSH4.4                  ................T...........................................   2960
StMSH4.t1                 ............................................................   2960
StMSH4.t2                 ............................................................   2960
StMSH4.f1                 TGCCAGTTCTTTGGATCGAATATTACTTATAAAAAAGGTAACAACTTATTAAGCAGTAAT   2960
StMSH4.6                  ................T...........................................   2977
StMSH4.3                  ................T...........................................   2978
Soltu.DM.08G000640.1|cDNA ------------------------------------------------------------     64
StMSH4.1                  ................T...........................................   2978

SlMSH4.1                  ...................A................G.G.....T...........T...   3147
SeMSH4.1                  ...................A........................................   2884
StMSH4.11                 ...................A......................A.................   2990
StMSH4.9                  ...................A......................A.................   2990
StMSH4.10                 ...................A......................A.................   2990
SchMSH4.1                 ............................................................   3015
StMSH4.8                  ................................A...........................   2983
StMSH4.7                  ............................................................   3041
ScnMSH4.1                 ................................................G...........   3039
ScnMSH4.2                 ................................................G...........   7376
StMSH4.5                  ................................................G...........   3040
StMSH4.2                  ................................................G...........   3040
StMSH4.4                  ............................................................   3020
StMSH4.t1                 ............................................................   3020
StMSH4.t2                 ............................................................   3020
StMSH4.f1                 TCAGAGTTGAAAAGAAAAGGAAACCATGCTTTGCCGAAATTTCACATCTTAACTGGCAAT   3020
StMSH4.6                  ............................................................   3037
StMSH4.3                  ............................................................   3038
Soltu.DM.08G000640.1|cDNA ------------------------------------------------------------     64
StMSH4.1                  ............................................................   3038

SlMSH4.1                  ...........G..................A.................A...........   3207
SeMSH4.1                  ...........G.......................................G........   2944
StMSH4.11                 ...........G................................................   3050
StMSH4.9                  ...........G................................................   3050
StMSH4.10                 ...........G................................................   3050
SchMSH4.1                 ...........G................................................   3075
StMSH4.8                  ...........G...............A................................   3043
StMSH4.7                  ...........G..........................................C.....   3101
ScnMSH4.1                 ...........GC...............................................   3099
ScnMSH4.2                 ...........GC...............................................   7436
StMSH4.5                  ...........GC...............................................   3100
StMSH4.2                  ...........GC...............................................   3100
StMSH4.4                  ............................................................   3080
StMSH4.t1                 ............................................................   3080
StMSH4.t2                 ............................................................   3080
StMSH4.f1                 AGCAATTTATCCGCAGGTTGGAGTAGCTGCGTTTGATTTGAGATCAGCGTCACTGCATCT   3080
StMSH4.6                  ...........G-...............................................   3096
StMSH4.3                  ...........G-...............................................   3097
Soltu.DM.08G000640.1|cDNA --------------..............................................    110
StMSH4.1                  ...........G-...............................................   3097

SlMSH4.1                  ............................................................   3267
SeMSH4.1                  ............................................................   3004
StMSH4.11                 ...............A......C.....................................   3110
StMSH4.9                  ...............A......C.....................................   3110
StMSH4.10                 ...............A......C.....................................   3110
SchMSH4.1                 ............................................................   3135
StMSH4.8                  ............................................................   3103
StMSH4.7                  ............................................................   3161
ScnMSH4.1                 ............................................................   3159
ScnMSH4.2                 ............................................................   7496
StMSH4.5                  ............................................................   3160
StMSH4.2                  ............................................................   3160
StMSH4.4                  ............................................................   3140
StMSH4.t1                 ............................................................   3140
StMSH4.t2                 ............................................................   3140
StMSH4.f1                 TTCTCAGTATATAGAGACTAGCAGCTCCTATCAAAATACAAAGACTTTACTACAGTTCTA   3140
StMSH4.6                  ............................................................   3156
StMSH4.3                  ............................................................   3157
Soltu.DM.08G000640.1|cDNA ............................................................    170
StMSH4.1                  ............................................................   3157

SlMSH4.1                  ...........T...A............................................   3327
SeMSH4.1                  ...........T................................................   3064
StMSH4.11                 ...........T................................................   3170
StMSH4.9                  ...........T................................................   3170
StMSH4.10                 ...........T................................................   3170
SchMSH4.1                 ...........T......C...................................T.....   3195
StMSH4.8                  ...........T................................................   3163
StMSH4.7                  ...........T................................................   3221
ScnMSH4.1                 ...........T................................................   3219
ScnMSH4.2                 ...........T................................................   7556
StMSH4.5                  ...........T................................................   3220
StMSH4.2                  ...........T................................................   3220
StMSH4.4                  ............................................................   3200
StMSH4.t1                 ............................................................   3200
StMSH4.t2                 ............................................................   3200
StMSH4.f1                 TGAACCTATGGCGATCATTGTTTCCCCCAATAAACTGGCGGCGGATGGAATGGTCGGAGT   3200
StMSH4.6                  ...........T..........................................T.....   3216
StMSH4.3                  ...........T..........................................T.....   3217
Soltu.DM.08G000640.1|cDNA ...........T..........................................T.....    230
StMSH4.1                  ...........T..........................................T.....   3217

SlMSH4.1                  ......------------------------------------------------------   3333
SeMSH4.1                  ......------------------------------------------------------   3070
StMSH4.11                 ......------------------------------------------------------   3176
StMSH4.9                  ......------------------------------------------------------   3176
StMSH4.10                 ......------------------------------------------------------   3176
SchMSH4.1                 ......------------------------------------------------------   3201
StMSH4.8                  ......------------------------------------------------------   3169
StMSH4.7                  ......------------------------------------------------------   3227
ScnMSH4.1                 ......------------------------------------------------------   3225
ScnMSH4.2                 ......------------------------------------------------------   7562
StMSH4.5                  ......------------------------------------------------------   3226
StMSH4.2                  ......------------------------------------------------------   3226
StMSH4.4                  ......------------------------------------------------------   3206
StMSH4.t1                 ......ACTAAGGCTGGCAAACGGACAGGACCGGATCAACAGGACCGGTTTTACCGGAAC   3260
StMSH4.t2                 ......ACTAAGGCTGGCAAACGGACAGGACCGGATCAACAGGACCGGTTTTACCGGAAC   3260
StMSH4.f1                 CTCACA------------------------------------------------------   3206
StMSH4.6                  ......------------------------------------------------------   3222
StMSH4.3                  ......------------------------------------------------------   3223
Soltu.DM.08G000640.1|cDNA ......------------------------------------------------------    236
StMSH4.1                  ......------------------------------------------------------   3223

SlMSH4.1                  ------------------------------------------------------------   3333
SeMSH4.1                  ------------------------------------------------------------   3070
StMSH4.11                 ------------------------------------------------------------   3176
StMSH4.9                  ------------------------------------------------------------   3176
StMSH4.10                 ------------------------------------------------------------   3176
SchMSH4.1                 ------------------------------------------------------------   3201
StMSH4.8                  ------------------------------------------------------------   3169
StMSH4.7                  ------------------------------------------------------------   3227
ScnMSH4.1                 ------------------------------------------------------------   3225
ScnMSH4.2                 ------------------------------------------------------------   7562
StMSH4.5                  ------------------------------------------------------------   3226
StMSH4.2                  ------------------------------------------------------------   3226
StMSH4.4                  ------------------------------------------------------------   3206
StMSH4.t1                 CGGTACCGGAACCGGTCCTCGTTACCGGATTTCCTTACCGGAACCGGATCTTACCGGAAC   3320
StMSH4.t2                 CGGTACCGGAACCGGTCCTCGTTACCGGATTTCCTTACCGGAACCGGATCTTACCGGAAC   3320
StMSH4.f1                 ------------------------------------------------------------   3206
StMSH4.6                  ------------------------------------------------------------   3222
StMSH4.3                  ------------------------------------------------------------   3223
Soltu.DM.08G000640.1|cDNA ------------------------------------------------------------    236
StMSH4.1                  ------------------------------------------------------------   3223

SlMSH4.1                  ------------------------------------------------------------   3333
SeMSH4.1                  ------------------------------------------------------------   3070
StMSH4.11                 ------------------------------------------------------------   3176
StMSH4.9                  ------------------------------------------------------------   3176
StMSH4.10                 ------------------------------------------------------------   3176
SchMSH4.1                 ------------------------------------------------------------   3201
StMSH4.8                  ------------------------------------------------------------   3169
StMSH4.7                  ------------------------------------------------------------   3227
ScnMSH4.1                 ------------------------------------------------------------   3225
ScnMSH4.2                 ------------------------------------------------------------   7562
StMSH4.5                  ------------------------------------------------------------   3226
StMSH4.2                  ------------------------------------------------------------   3226
StMSH4.4                  ------------------------------------------------------------   3206
StMSH4.t1                 CGGTTTTACCGGAAATTTCCAAAGGTTCCGTCCGGTCCCTTAGTTACCGGATTGGAACCG   3380
StMSH4.t2                 CGGTTTTACCGGAAATTTCCAAAGGTTCCGTCCGGTCCCTTAGTTACCGGATTGGAACCG   3380
StMSH4.f1                 ------------------------------------------------------------   3206
StMSH4.6                  ------------------------------------------------------------   3222
StMSH4.3                  ------------------------------------------------------------   3223
Soltu.DM.08G000640.1|cDNA ------------------------------------------------------------    236
StMSH4.1                  ------------------------------------------------------------   3223

SlMSH4.1                  ------------------------------------------------------------   3333
SeMSH4.1                  ------------------------------------------------------------   3070
StMSH4.11                 ------------------------------------------------------------   3176
StMSH4.9                  ------------------------------------------------------------   3176
StMSH4.10                 ------------------------------------------------------------   3176
SchMSH4.1                 ------------------------------------------------------------   3201
StMSH4.8                  ------------------------------------------------------------   3169
StMSH4.7                  ------------------------------------------------------------   3227
ScnMSH4.1                 ------------------------------------------------------------   3225
ScnMSH4.2                 ------------------------------------------------------------   7562
StMSH4.5                  ------------------------------------------------------------   3226
StMSH4.2                  ------------------------------------------------------------   3226
StMSH4.4                  ------------------------------------------------------------   3206
StMSH4.t1                 GTTTGGACCGGACCGGAACCGGTTCTTACCGGATCATTTTGTACCGGTAACTTTTTTTTA   3440
StMSH4.t2                 GTTTGGACCGGACCGGAACCGGTTCTTACCGGATCATTTTGTACCGGTAACTTTTTTTTA   3440
StMSH4.f1                 ------------------------------------------------------------   3206
StMSH4.6                  ------------------------------------------------------------   3222
StMSH4.3                  ------------------------------------------------------------   3223
Soltu.DM.08G000640.1|cDNA ------------------------------------------------------------    236
StMSH4.1                  ------------------------------------------------------------   3223

SlMSH4.1                  ------------------------------------------------------------   3333
SeMSH4.1                  ------------------------------------------------------------   3070
StMSH4.11                 ------------------------------------------------------------   3176
StMSH4.9                  ------------------------------------------------------------   3176
StMSH4.10                 ------------------------------------------------------------   3176
SchMSH4.1                 ------------------------------------------------------------   3201
StMSH4.8                  ------------------------------------------------------------   3169
StMSH4.7                  ------------------------------------------------------------   3227
ScnMSH4.1                 ------------------------------------------------------------   3225
ScnMSH4.2                 ------------------------------------------------------------   7562
StMSH4.5                  ------------------------------------------------------------   3226
StMSH4.2                  ------------------------------------------------------------   3226
StMSH4.4                  ------------------------------------------------------------   3206
StMSH4.t1                 TTTTTTTATTAACTTTAATTATTATATAATATTATATTATTAATTAATAAAATTATATTA   3500
StMSH4.t2                 TTTTTTTATTAACTTTAATTATTATATAATATTATATTATTAATTAATAAAATTATATTA   3500
StMSH4.f1                 ------------------------------------------------------------   3206
StMSH4.6                  ------------------------------------------------------------   3222
StMSH4.3                  ------------------------------------------------------------   3223
Soltu.DM.08G000640.1|cDNA ------------------------------------------------------------    236
StMSH4.1                  ------------------------------------------------------------   3223

SlMSH4.1                  ------------------------------------------------------------   3333
SeMSH4.1                  ------------------------------------------------------------   3070
StMSH4.11                 ------------------------------------------------------------   3176
StMSH4.9                  ------------------------------------------------------------   3176
StMSH4.10                 ------------------------------------------------------------   3176
SchMSH4.1                 ------------------------------------------------------------   3201
StMSH4.8                  ------------------------------------------------------------   3169
StMSH4.7                  ------------------------------------------------------------   3227
ScnMSH4.1                 ------------------------------------------------------------   3225
ScnMSH4.2                 ------------------------------------------------------------   7562
StMSH4.5                  ------------------------------------------------------------   3226
StMSH4.2                  ------------------------------------------------------------   3226
StMSH4.4                  ------------------------------------------------------------   3206
StMSH4.t1                 TTAAAAAACTTCAATTTAAAACTTTAAACTTTAAAGTTTCAATTGAATTTAAGTTTAAAG   3560
StMSH4.t2                 TTAAAAAACTTCAATTTAAAACTTTAAACTTTAAAGTTTCAATTGAATTTAAGTTTAAAG   3560
StMSH4.f1                 ------------------------------------------------------------   3206
StMSH4.6                  ------------------------------------------------------------   3222
StMSH4.3                  ------------------------------------------------------------   3223
Soltu.DM.08G000640.1|cDNA ------------------------------------------------------------    236
StMSH4.1                  ------------------------------------------------------------   3223

SlMSH4.1                  ------------------------------------------------------------   3333
SeMSH4.1                  ------------------------------------------------------------   3070
StMSH4.11                 ------------------------------------------------------------   3176
StMSH4.9                  ------------------------------------------------------------   3176
StMSH4.10                 ------------------------------------------------------------   3176
SchMSH4.1                 ------------------------------------------------------------   3201
StMSH4.8                  ------------------------------------------------------------   3169
StMSH4.7                  ------------------------------------------------------------   3227
ScnMSH4.1                 ------------------------------------------------------------   3225
ScnMSH4.2                 ------------------------------------------------------------   7562
StMSH4.5                  ------------------------------------------------------------   3226
StMSH4.2                  ------------------------------------------------------------   3226
StMSH4.4                  ------------------------------------------------------------   3206
StMSH4.t1                 TTTAAAATTGACTTTAAATTTTAAAGTTTATAACTTTATATTGAATTTAAATTTTAAAGT   3620
StMSH4.t2                 TTTAAAATTGACTTTAAATTTTAAAGTTTATAACTTTATATTGAATTTAAATTTTAAAGT   3620
StMSH4.f1                 ------------------------------------------------------------   3206
StMSH4.6                  ------------------------------------------------------------   3222
StMSH4.3                  ------------------------------------------------------------   3223
Soltu.DM.08G000640.1|cDNA ------------------------------------------------------------    236
StMSH4.1                  ------------------------------------------------------------   3223

SlMSH4.1                  ------------------------------------------------------------   3333
SeMSH4.1                  ------------------------------------------------------------   3070
StMSH4.11                 ------------------------------------------------------------   3176
StMSH4.9                  ------------------------------------------------------------   3176
StMSH4.10                 ------------------------------------------------------------   3176
SchMSH4.1                 ------------------------------------------------------------   3201
StMSH4.8                  ------------------------------------------------------------   3169
StMSH4.7                  ------------------------------------------------------------   3227
ScnMSH4.1                 ------------------------------------------------------------   3225
ScnMSH4.2                 ------------------------------------------------------------   7562
StMSH4.5                  ------------------------------------------------------------   3226
StMSH4.2                  ------------------------------------------------------------   3226
StMSH4.4                  ------------------------------------------------------------   3206
StMSH4.t1                 TTAAAATTGACTTTAAAGTTTAAAGTTTAAAGTTTATATTGAATTTAAAGTTTAAATCTT   3680
StMSH4.t2                 TTAAAATTGACTTTAAAGTTTAAAGTTTAAAGTTTATATTGAATTTAAAGTTTAAATCTT   3680
StMSH4.f1                 ------------------------------------------------------------   3206
StMSH4.6                  ------------------------------------------------------------   3222
StMSH4.3                  ------------------------------------------------------------   3223
Soltu.DM.08G000640.1|cDNA ------------------------------------------------------------    236
StMSH4.1                  ------------------------------------------------------------   3223

SlMSH4.1                  ------------------------------------------------------------   3333
SeMSH4.1                  ------------------------------------------------------------   3070
StMSH4.11                 ------------------------------------------------------------   3176
StMSH4.9                  ------------------------------------------------------------   3176
StMSH4.10                 ------------------------------------------------------------   3176
SchMSH4.1                 ------------------------------------------------------------   3201
StMSH4.8                  ------------------------------------------------------------   3169
StMSH4.7                  ------------------------------------------------------------   3227
ScnMSH4.1                 ------------------------------------------------------------   3225
ScnMSH4.2                 ------------------------------------------------------------   7562
StMSH4.5                  ------------------------------------------------------------   3226
StMSH4.2                  ------------------------------------------------------------   3226
StMSH4.4                  ------------------------------------------------------------   3206
StMSH4.t1                 AAAATTCAATTTCATATTAAAGTTTAAACTTTAAACTAATATTAAAATAGTTGAAAATTA   3740
StMSH4.t2                 AAAATTCAATTTCATATTAAAGTTTAAACTTTAAACTAATATTAAAATAGTTGAAAATTA   3740
StMSH4.f1                 ------------------------------------------------------------   3206
StMSH4.6                  ------------------------------------------------------------   3222
StMSH4.3                  ------------------------------------------------------------   3223
Soltu.DM.08G000640.1|cDNA ------------------------------------------------------------    236
StMSH4.1                  ------------------------------------------------------------   3223

SlMSH4.1                  ------------------------------------------------------------   3333
SeMSH4.1                  ------------------------------------------------------------   3070
StMSH4.11                 ------------------------------------------------------------   3176
StMSH4.9                  ------------------------------------------------------------   3176
StMSH4.10                 ------------------------------------------------------------   3176
SchMSH4.1                 ------------------------------------------------------------   3201
StMSH4.8                  ------------------------------------------------------------   3169
StMSH4.7                  ------------------------------------------------------------   3227
ScnMSH4.1                 ------------------------------------------------------------   3225
ScnMSH4.2                 ------------------------------------------------------------   7562
StMSH4.5                  ------------------------------------------------------------   3226
StMSH4.2                  ------------------------------------------------------------   3226
StMSH4.4                  ------------------------------------------------------------   3206
StMSH4.t1                 AATTTCTAAAATGACTTGGATTAAATATAAGAGACTATTTTAAAAGAAAATCAAGGCGAA   3800
StMSH4.t2                 AATTTCTAAAATGACTTGGATTAAATATAAGAGACTATTTTAAAAGAAAATCAAGGCGAA   3800
StMSH4.f1                 ------------------------------------------------------------   3206
StMSH4.6                  ------------------------------------------------------------   3222
StMSH4.3                  ------------------------------------------------------------   3223
Soltu.DM.08G000640.1|cDNA ------------------------------------------------------------    236
StMSH4.1                  ------------------------------------------------------------   3223

SlMSH4.1                  ------------------------------------------------------------   3333
SeMSH4.1                  ------------------------------------------------------------   3070
StMSH4.11                 ------------------------------------------------------------   3176
StMSH4.9                  ------------------------------------------------------------   3176
StMSH4.10                 ------------------------------------------------------------   3176
SchMSH4.1                 ------------------------------------------------------------   3201
StMSH4.8                  ------------------------------------------------------------   3169
StMSH4.7                  ------------------------------------------------------------   3227
ScnMSH4.1                 ------------------------------------------------------------   3225
ScnMSH4.2                 ------------------------------------------------------------   7562
StMSH4.5                  ------------------------------------------------------------   3226
StMSH4.2                  ------------------------------------------------------------   3226
StMSH4.4                  ------------------------------------------------------------   3206
StMSH4.t1                 TAGCCGTATATTTATTCAAATAAATAAATTGTACAATACAAATATTAGAAAGAGACAAAG   3860
StMSH4.t2                 TAGCCGTATATTTATTCAAATAAATAAATTGTACAATACAAATATTAGAAAGAGACAAAG   3860
StMSH4.f1                 ------------------------------------------------------------   3206
StMSH4.6                  ------------------------------------------------------------   3222
StMSH4.3                  ------------------------------------------------------------   3223
Soltu.DM.08G000640.1|cDNA ------------------------------------------------------------    236
StMSH4.1                  ------------------------------------------------------------   3223

SlMSH4.1                  ------------------------------------------------------------   3333
SeMSH4.1                  ------------------------------------------------------------   3070
StMSH4.11                 ------------------------------------------------------------   3176
StMSH4.9                  ------------------------------------------------------------   3176
StMSH4.10                 ------------------------------------------------------------   3176
SchMSH4.1                 ------------------------------------------------------------   3201
StMSH4.8                  ------------------------------------------------------------   3169
StMSH4.7                  ------------------------------------------------------------   3227
ScnMSH4.1                 ------------------------------------------------------------   3225
ScnMSH4.2                 ------------------------------------------------------------   7562
StMSH4.5                  ------------------------------------------------------------   3226
StMSH4.2                  ------------------------------------------------------------   3226
StMSH4.4                  ------------------------------------------------------------   3206
StMSH4.t1                 AGTACATAATCTAGGTATTGAATATTACTTATTGTACTAACAATTGAAACTCTTTTTAAA   3920
StMSH4.t2                 AGTACATAATCTAGGTATTGAATATTACTTATTGTACTAACAATTGAAACTCTTTTTAAA   3920
StMSH4.f1                 ------------------------------------------------------------   3206
StMSH4.6                  ------------------------------------------------------------   3222
StMSH4.3                  ------------------------------------------------------------   3223
Soltu.DM.08G000640.1|cDNA ------------------------------------------------------------    236
StMSH4.1                  ------------------------------------------------------------   3223

SlMSH4.1                  ------------------------------------------------------------   3333
SeMSH4.1                  ------------------------------------------------------------   3070
StMSH4.11                 ------------------------------------------------------------   3176
StMSH4.9                  ------------------------------------------------------------   3176
StMSH4.10                 ------------------------------------------------------------   3176
SchMSH4.1                 ------------------------------------------------------------   3201
StMSH4.8                  ------------------------------------------------------------   3169
StMSH4.7                  ------------------------------------------------------------   3227
ScnMSH4.1                 ------------------------------------------------------------   3225
ScnMSH4.2                 ------------------------------------------------------------   7562
StMSH4.5                  ------------------------------------------------------------   3226
StMSH4.2                  ------------------------------------------------------------   3226
StMSH4.4                  ------------------------------------------------------------   3206
StMSH4.t1                 ATCTTTTCGTAACTTTTGTATCATTTCAAAAGAAACATTTTTTGGAACTTGTATTTGTCG   3980
StMSH4.t2                 ATCTTTTCGTAACTTTTGTATCATTTCAAAAGAAACATTTTTTGGAACTTGTATTTGTCG   3980
StMSH4.f1                 ------------------------------------------------------------   3206
StMSH4.6                  ------------------------------------------------------------   3222
StMSH4.3                  ------------------------------------------------------------   3223
Soltu.DM.08G000640.1|cDNA ------------------------------------------------------------    236
StMSH4.1                  ------------------------------------------------------------   3223

SlMSH4.1                  ------------------------------------------------------------   3333
SeMSH4.1                  ------------------------------------------------------------   3070
StMSH4.11                 ------------------------------------------------------------   3176
StMSH4.9                  ------------------------------------------------------------   3176
StMSH4.10                 ------------------------------------------------------------   3176
SchMSH4.1                 ------------------------------------------------------------   3201
StMSH4.8                  ------------------------------------------------------------   3169
StMSH4.7                  ------------------------------------------------------------   3227
ScnMSH4.1                 ------------------------------------------------------------   3225
ScnMSH4.2                 ------------------------------------------------------------   7562
StMSH4.5                  ------------------------------------------------------------   3226
StMSH4.2                  ------------------------------------------------------------   3226
StMSH4.4                  ------------------------------------------------------------   3206
StMSH4.t1                 TTCTTCTTCCATTGCCTCCATACCATCATCACTATTATCACCAAATATTTCATCTATTTC   4040
StMSH4.t2                 TTCTTCTTCCATTGCCTCCATACCATCATCACTATTATCACCAAATATTTCATCTATTTC   4040
StMSH4.f1                 ------------------------------------------------------------   3206
StMSH4.6                  ------------------------------------------------------------   3222
StMSH4.3                  ------------------------------------------------------------   3223
Soltu.DM.08G000640.1|cDNA ------------------------------------------------------------    236
StMSH4.1                  ------------------------------------------------------------   3223

SlMSH4.1                  ------------------------------------------------------------   3333
SeMSH4.1                  ------------------------------------------------------------   3070
StMSH4.11                 ------------------------------------------------------------   3176
StMSH4.9                  ------------------------------------------------------------   3176
StMSH4.10                 ------------------------------------------------------------   3176
SchMSH4.1                 ------------------------------------------------------------   3201
StMSH4.8                  ------------------------------------------------------------   3169
StMSH4.7                  ------------------------------------------------------------   3227
ScnMSH4.1                 ------------------------------------------------------------   3225
ScnMSH4.2                 ------------------------------------------------------------   7562
StMSH4.5                  ------------------------------------------------------------   3226
StMSH4.2                  ------------------------------------------------------------   3226
StMSH4.4                  ------------------------------------------------------------   3206
StMSH4.t1                 GTCTTCTATTTGGCTATTTAATTGTGGTAGTCCGGTATTTCTTCTTTCGGCATTGACCCA   4100
StMSH4.t2                 GTCTTCTATTTGGCTATTTAATTGTGGTAGTCCGGTATTTCTTCTTTCGGCATTGACCCA   4100
StMSH4.f1                 ------------------------------------------------------------   3206
StMSH4.6                  ------------------------------------------------------------   3222
StMSH4.3                  ------------------------------------------------------------   3223
Soltu.DM.08G000640.1|cDNA ------------------------------------------------------------    236
StMSH4.1                  ------------------------------------------------------------   3223

SlMSH4.1                  ------------------------------------------------------------   3333
SeMSH4.1                  ------------------------------------------------------------   3070
StMSH4.11                 ------------------------------------------------------------   3176
StMSH4.9                  ------------------------------------------------------------   3176
StMSH4.10                 ------------------------------------------------------------   3176
SchMSH4.1                 ------------------------------------------------------------   3201
StMSH4.8                  ------------------------------------------------------------   3169
StMSH4.7                  ------------------------------------------------------------   3227
ScnMSH4.1                 ------------------------------------------------------------   3225
ScnMSH4.2                 ------------------------------------------------------------   7562
StMSH4.5                  ------------------------------------------------------------   3226
StMSH4.2                  ------------------------------------------------------------   3226
StMSH4.4                  ------------------------------------------------------------   3206
StMSH4.t1                 ATCTCGAAACAACACTGATATTTCCAAACTATCCTTTGCTAATGAATATCGATGATCTCC   4160
StMSH4.t2                 ATCTCGAAACAACACTGATATTTCCAAACTATCCTTTGCTAATGAATATCGATGATCTCC   4160
StMSH4.f1                 ------------------------------------------------------------   3206
StMSH4.6                  ------------------------------------------------------------   3222
StMSH4.3                  ------------------------------------------------------------   3223
Soltu.DM.08G000640.1|cDNA ------------------------------------------------------------    236
StMSH4.1                  ------------------------------------------------------------   3223

SlMSH4.1                  ------------------------------------------------------------   3333
SeMSH4.1                  ------------------------------------------------------------   3070
StMSH4.11                 ------------------------------------------------------------   3176
StMSH4.9                  ------------------------------------------------------------   3176
StMSH4.10                 ------------------------------------------------------------   3176
SchMSH4.1                 ------------------------------------------------------------   3201
StMSH4.8                  ------------------------------------------------------------   3169
StMSH4.7                  ------------------------------------------------------------   3227
ScnMSH4.1                 ------------------------------------------------------------   3225
ScnMSH4.2                 ------------------------------------------------------------   7562
StMSH4.5                  ------------------------------------------------------------   3226
StMSH4.2                  ------------------------------------------------------------   3226
StMSH4.4                  ------------------------------------------------------------   3206
StMSH4.t1                 AATCATAAATCTCGCCGCACTAAAGGCTTGCTCCGAAGCAACCGATGATGCTTGAATCGC   4220
StMSH4.t2                 AATCATAAATCTCGCCGCACTAAAGGCTTGCTCCGAAGCAACCGATGATGCTTGAATCGC   4220
StMSH4.f1                 ------------------------------------------------------------   3206
StMSH4.6                  ------------------------------------------------------------   3222
StMSH4.3                  ------------------------------------------------------------   3223
Soltu.DM.08G000640.1|cDNA ------------------------------------------------------------    236
StMSH4.1                  ------------------------------------------------------------   3223

SlMSH4.1                  ------------------------------------------------------------   3333
SeMSH4.1                  ------------------------------------------------------------   3070
StMSH4.11                 ------------------------------------------------------------   3176
StMSH4.9                  ------------------------------------------------------------   3176
StMSH4.10                 ------------------------------------------------------------   3176
SchMSH4.1                 ------------------------------------------------------------   3201
StMSH4.8                  ------------------------------------------------------------   3169
StMSH4.7                  ------------------------------------------------------------   3227
ScnMSH4.1                 ------------------------------------------------------------   3225
ScnMSH4.2                 ------------------------------------------------------------   7562
StMSH4.5                  ------------------------------------------------------------   3226
StMSH4.2                  ------------------------------------------------------------   3226
StMSH4.4                  ------------------------------------------------------------   3206
StMSH4.t1                 TAGCACATCTCGAACAATCCTAGCAAGGGTCGGAAATTGATTTTCACGATTCTTCCACCA   4280
StMSH4.t2                 TAGCACATCTCGAACAATCCTAGCAAGGGTCGGAAATTGATTTTCACGATTCTTCCACCA   4280
StMSH4.f1                 ------------------------------------------------------------   3206
StMSH4.6                  ------------------------------------------------------------   3222
StMSH4.3                  ------------------------------------------------------------   3223
Soltu.DM.08G000640.1|cDNA ------------------------------------------------------------    236
StMSH4.1                  ------------------------------------------------------------   3223

SlMSH4.1                  ------------------------------------------------------------   3333
SeMSH4.1                  ------------------------------------------------------------   3070
StMSH4.11                 ------------------------------------------------------------   3176
StMSH4.9                  ------------------------------------------------------------   3176
StMSH4.10                 ------------------------------------------------------------   3176
SchMSH4.1                 ------------------------------------------------------------   3201
StMSH4.8                  ------------------------------------------------------------   3169
StMSH4.7                  ------------------------------------------------------------   3227
ScnMSH4.1                 ------------------------------------------------------------   3225
ScnMSH4.2                 ------------------------------------------------------------   7562
StMSH4.5                  ------------------------------------------------------------   3226
StMSH4.2                  ------------------------------------------------------------   3226
StMSH4.4                  ------------------------------------------------------------   3206
StMSH4.t1                 TACTAATATTGGAGCTTGAAGTTGTCCTTCTTCATGCCTAATCTTTTCCCGTGCCTGATT   4340
StMSH4.t2                 TACTAATATTGGAGCTTGAAGTTGTCCTTCTTCATGCCTAATCTTTTCCCGTGCCTGATT   4340
StMSH4.f1                 ------------------------------------------------------------   3206
StMSH4.6                  ------------------------------------------------------------   3222
StMSH4.3                  ------------------------------------------------------------   3223
Soltu.DM.08G000640.1|cDNA ------------------------------------------------------------    236
StMSH4.1                  ------------------------------------------------------------   3223

SlMSH4.1                  ------------------------------------------------------------   3333
SeMSH4.1                  ------------------------------------------------------------   3070
StMSH4.11                 ------------------------------------------------------------   3176
StMSH4.9                  ------------------------------------------------------------   3176
StMSH4.10                 ------------------------------------------------------------   3176
SchMSH4.1                 ------------------------------------------------------------   3201
StMSH4.8                  ------------------------------------------------------------   3169
StMSH4.7                  ------------------------------------------------------------   3227
ScnMSH4.1                 ------------------------------------------------------------   3225
ScnMSH4.2                 ------------------------------------------------------------   7562
StMSH4.5                  ------------------------------------------------------------   3226
StMSH4.2                  ------------------------------------------------------------   3226
StMSH4.4                  ------------------------------------------------------------   3206
StMSH4.t1                 GAAATATAAATCAAAATCATTATTAGTAGATGATTCAAGCTCAAGATAATCATCCATCCA   4400
StMSH4.t2                 GAAATATAAATCAAAATCATTATTAGTAGATGATTCAAGCTCAAGATAATCATCCATCCA   4400
StMSH4.f1                 ------------------------------------------------------------   3206
StMSH4.6                  ------------------------------------------------------------   3222
StMSH4.3                  ------------------------------------------------------------   3223
Soltu.DM.08G000640.1|cDNA ------------------------------------------------------------    236
StMSH4.1                  ------------------------------------------------------------   3223

SlMSH4.1                  ------------------------------------------------------------   3333
SeMSH4.1                  ------------------------------------------------------------   3070
StMSH4.11                 ------------------------------------------------------------   3176
StMSH4.9                  ------------------------------------------------------------   3176
StMSH4.10                 ------------------------------------------------------------   3176
SchMSH4.1                 ------------------------------------------------------------   3201
StMSH4.8                  ------------------------------------------------------------   3169
StMSH4.7                  ------------------------------------------------------------   3227
ScnMSH4.1                 ------------------------------------------------------------   3225
ScnMSH4.2                 ------------------------------------------------------------   7562
StMSH4.5                  ------------------------------------------------------------   3226
StMSH4.2                  ------------------------------------------------------------   3226
StMSH4.4                  ------------------------------------------------------------   3206
StMSH4.t1                 ATCATCCGTATCATCGCTTCTAGGTTTACAAGATGGAGGTTCAACTATTGGAATATTTTT   4460
StMSH4.t2                 ATCATCCGTATCATCGCTTCTAGGTTTACAAGATGGAGGTTCAACTATTGGAATATTTTT   4460
StMSH4.f1                 ------------------------------------------------------------   3206
StMSH4.6                  ------------------------------------------------------------   3222
StMSH4.3                  ------------------------------------------------------------   3223
Soltu.DM.08G000640.1|cDNA ------------------------------------------------------------    236
StMSH4.1                  ------------------------------------------------------------   3223

SlMSH4.1                  ------------------------------------------------------------   3333
SeMSH4.1                  ------------------------------------------------------------   3070
StMSH4.11                 ------------------------------------------------------------   3176
StMSH4.9                  ------------------------------------------------------------   3176
StMSH4.10                 ------------------------------------------------------------   3176
SchMSH4.1                 ------------------------------------------------------------   3201
StMSH4.8                  ------------------------------------------------------------   3169
StMSH4.7                  ------------------------------------------------------------   3227
ScnMSH4.1                 ------------------------------------------------------------   3225
ScnMSH4.2                 ------------------------------------------------------------   7562
StMSH4.5                  ------------------------------------------------------------   3226
StMSH4.2                  ------------------------------------------------------------   3226
StMSH4.4                  ------------------------------------------------------------   3206
StMSH4.t1                 TTCCATAGATTTATATGTATTATATAACTCTCTAGCTTTTATATATATGCTACTTTTACA   4520
StMSH4.t2                 TTCCATAGATTTATATGTATTATATAACTCTCTAGCTTTTATATATATGCTACTTTTACA   4520
StMSH4.f1                 ------------------------------------------------------------   3206
StMSH4.6                  ------------------------------------------------------------   3222
StMSH4.3                  ------------------------------------------------------------   3223
Soltu.DM.08G000640.1|cDNA ------------------------------------------------------------    236
StMSH4.1                  ------------------------------------------------------------   3223

SlMSH4.1                  ------------------------------------------------------------   3333
SeMSH4.1                  ------------------------------------------------------------   3070
StMSH4.11                 ------------------------------------------------------------   3176
StMSH4.9                  ------------------------------------------------------------   3176
StMSH4.10                 ------------------------------------------------------------   3176
SchMSH4.1                 ------------------------------------------------------------   3201
StMSH4.8                  ------------------------------------------------------------   3169
StMSH4.7                  ------------------------------------------------------------   3227
ScnMSH4.1                 ------------------------------------------------------------   3225
ScnMSH4.2                 ------------------------------------------------------------   7562
StMSH4.5                  ------------------------------------------------------------   3226
StMSH4.2                  ------------------------------------------------------------   3226
StMSH4.4                  ------------------------------------------------------------   3206
StMSH4.t1                 ATCTTCAACACTAGGAGTTTCATCATCTCTAATTTCTAAATTTGCATAAATCTTTTCAAC   4580
StMSH4.t2                 ATCTTCAACACTAGGAGTTTCATCATCTCTAATTTCTAAATTTGCATAAATCTTTTCAAC   4580
StMSH4.f1                 ------------------------------------------------------------   3206
StMSH4.6                  ------------------------------------------------------------   3222
StMSH4.3                  ------------------------------------------------------------   3223
Soltu.DM.08G000640.1|cDNA ------------------------------------------------------------    236
StMSH4.1                  ------------------------------------------------------------   3223

SlMSH4.1                  ------------------------------------------------------------   3333
SeMSH4.1                  ------------------------------------------------------------   3070
StMSH4.11                 ------------------------------------------------------------   3176
StMSH4.9                  ------------------------------------------------------------   3176
StMSH4.10                 ------------------------------------------------------------   3176
SchMSH4.1                 ------------------------------------------------------------   3201
StMSH4.8                  ------------------------------------------------------------   3169
StMSH4.7                  ------------------------------------------------------------   3227
ScnMSH4.1                 ------------------------------------------------------------   3225
ScnMSH4.2                 ------------------------------------------------------------   7562
StMSH4.5                  ------------------------------------------------------------   3226
StMSH4.2                  ------------------------------------------------------------   3226
StMSH4.4                  ------------------------------------------------------------   3206
StMSH4.t1                 CATTCTTTCAACACCTTTTAATTTGTAATTTGGGTTGAAAGTAGTAGCAGTCAAATAGAT   4640
StMSH4.t2                 CATTCTTTCAACACCTTTTAATTTGTAATTTGGGTTGAAAGTAGTAGCAGTCAAATAGAT   4640
StMSH4.f1                 ------------------------------------------------------------   3206
StMSH4.6                  ------------------------------------------------------------   3222
StMSH4.3                  ------------------------------------------------------------   3223
Soltu.DM.08G000640.1|cDNA ------------------------------------------------------------    236
StMSH4.1                  ------------------------------------------------------------   3223

SlMSH4.1                  ------------------------------------------------------------   3333
SeMSH4.1                  ------------------------------------------------------------   3070
StMSH4.11                 ------------------------------------------------------------   3176
StMSH4.9                  ------------------------------------------------------------   3176
StMSH4.10                 ------------------------------------------------------------   3176
SchMSH4.1                 ------------------------------------------------------------   3201
StMSH4.8                  ------------------------------------------------------------   3169
StMSH4.7                  ------------------------------------------------------------   3227
ScnMSH4.1                 ------------------------------------------------------------   3225
ScnMSH4.2                 ------------------------------------------------------------   7562
StMSH4.5                  ------------------------------------------------------------   3226
StMSH4.2                  ------------------------------------------------------------   3226
StMSH4.4                  ------------------------------------------------------------   3206
StMSH4.t1                 TTGAGGAATAGGGAAAAAATATTTTTTGAATTTTTCAATCATAAAAGCAAGAGAATTTTC   4700
StMSH4.t2                 TTGAGGAATAGGAAAAAAATATTTTTTGAATTTTTCAATCATAAAAGCAAGAGAATTTTC   4700
StMSH4.f1                 ------------------------------------------------------------   3206
StMSH4.6                  ------------------------------------------------------------   3222
StMSH4.3                  ------------------------------------------------------------   3223
Soltu.DM.08G000640.1|cDNA ------------------------------------------------------------    236
StMSH4.1                  ------------------------------------------------------------   3223

SlMSH4.1                  ------------------------------------------------------------   3333
SeMSH4.1                  ------------------------------------------------------------   3070
StMSH4.11                 ------------------------------------------------------------   3176
StMSH4.9                  ------------------------------------------------------------   3176
StMSH4.10                 ------------------------------------------------------------   3176
SchMSH4.1                 ------------------------------------------------------------   3201
StMSH4.8                  ------------------------------------------------------------   3169
StMSH4.7                  ------------------------------------------------------------   3227
ScnMSH4.1                 ------------------------------------------------------------   3225
ScnMSH4.2                 ------------------------------------------------------------   7562
StMSH4.5                  ------------------------------------------------------------   3226
StMSH4.2                  ------------------------------------------------------------   3226
StMSH4.4                  ------------------------------------------------------------   3206
StMSH4.t1                 AAATCGATCTTTTCCTTTATATTTTGCAAATTCAGATGAAATAGCACAAATATTTACTAA   4760
StMSH4.t2                 AAATCGATCTTTTCCTTTATATTTTGCAAATTCAGATGAAATAGCACAAATATTTACTAA   4760
StMSH4.f1                 ------------------------------------------------------------   3206
StMSH4.6                  ------------------------------------------------------------   3222
StMSH4.3                  ------------------------------------------------------------   3223
Soltu.DM.08G000640.1|cDNA ------------------------------------------------------------    236
StMSH4.1                  ------------------------------------------------------------   3223

SlMSH4.1                  ------------------------------------------------------------   3333
SeMSH4.1                  ------------------------------------------------------------   3070
StMSH4.11                 ------------------------------------------------------------   3176
StMSH4.9                  ------------------------------------------------------------   3176
StMSH4.10                 ------------------------------------------------------------   3176
SchMSH4.1                 ------------------------------------------------------------   3201
StMSH4.8                  ------------------------------------------------------------   3169
StMSH4.7                  ------------------------------------------------------------   3227
ScnMSH4.1                 ------------------------------------------------------------   3225
ScnMSH4.2                 ------------------------------------------------------------   7562
StMSH4.5                  ------------------------------------------------------------   3226
StMSH4.2                  ------------------------------------------------------------   3226
StMSH4.4                  ------------------------------------------------------------   3206
StMSH4.t1                 AACAGAAGAAATAGTTGGATAATATTGACCAGAAGCAGCATTTGTTGCTTTATAAAAAAC   4820
StMSH4.t2                 AACAGAAGAAATAGTTGGATAATATTGACCAGAAGCAGCATTTGTTGCTTTATAAAAAAC   4820
StMSH4.f1                 ------------------------------------------------------------   3206
StMSH4.6                  ------------------------------------------------------------   3222
StMSH4.3                  ------------------------------------------------------------   3223
Soltu.DM.08G000640.1|cDNA ------------------------------------------------------------    236
StMSH4.1                  ------------------------------------------------------------   3223

SlMSH4.1                  ------------------------------------------------------------   3333
SeMSH4.1                  ------------------------------------------------------------   3070
StMSH4.11                 ------------------------------------------------------------   3176
StMSH4.9                  ------------------------------------------------------------   3176
StMSH4.10                 ------------------------------------------------------------   3176
SchMSH4.1                 ------------------------------------------------------------   3201
StMSH4.8                  ------------------------------------------------------------   3169
StMSH4.7                  ------------------------------------------------------------   3227
ScnMSH4.1                 ------------------------------------------------------------   3225
ScnMSH4.2                 ------------------------------------------------------------   7562
StMSH4.5                  ------------------------------------------------------------   3226
StMSH4.2                  ------------------------------------------------------------   3226
StMSH4.4                  ------------------------------------------------------------   3206
StMSH4.t1                 ACTTAAAAATTCAATAAGTTCTTTTGTATTTTCCCAATCTTCATAGCCAATTCTCAAATT   4880
StMSH4.t2                 ACTTAAAAATTCAATAAGTTCTTTTGTATTTTCCCAATCTTCATAGCCAATTCTCAAATT   4880
StMSH4.f1                 ------------------------------------------------------------   3206
StMSH4.6                  ------------------------------------------------------------   3222
StMSH4.3                  ------------------------------------------------------------   3223
Soltu.DM.08G000640.1|cDNA ------------------------------------------------------------    236
StMSH4.1                  ------------------------------------------------------------   3223

SlMSH4.1                  ------------------------------------------------------------   3333
SeMSH4.1                  ------------------------------------------------------------   3070
StMSH4.11                 ------------------------------------------------------------   3176
StMSH4.9                  ------------------------------------------------------------   3176
StMSH4.10                 ------------------------------------------------------------   3176
SchMSH4.1                 ------------------------------------------------------------   3201
StMSH4.8                  ------------------------------------------------------------   3169
StMSH4.7                  ------------------------------------------------------------   3227
ScnMSH4.1                 ------------------------------------------------------------   3225
ScnMSH4.2                 ------------------------------------------------------------   7562
StMSH4.5                  ------------------------------------------------------------   3226
StMSH4.2                  ------------------------------------------------------------   3226
StMSH4.4                  ------------------------------------------------------------   3206
StMSH4.t1                 CGGGTCCGCATTATGAGCATTAAAAACTAATTGTACCGGCTCTTGATAAATATAAGCAAC   4940
StMSH4.t2                 CGGGTCCGCATTATGAGCATTAAAAACTAATTGTACCGGCTCTTGATAAATATAAGCAAC   4940
StMSH4.f1                 ------------------------------------------------------------   3206
StMSH4.6                  ------------------------------------------------------------   3222
StMSH4.3                  ------------------------------------------------------------   3223
Soltu.DM.08G000640.1|cDNA ------------------------------------------------------------    236
StMSH4.1                  ------------------------------------------------------------   3223

SlMSH4.1                  ------------------------------------------------------------   3333
SeMSH4.1                  ------------------------------------------------------------   3070
StMSH4.11                 ------------------------------------------------------------   3176
StMSH4.9                  ------------------------------------------------------------   3176
StMSH4.10                 ------------------------------------------------------------   3176
SchMSH4.1                 ------------------------------------------------------------   3201
StMSH4.8                  ------------------------------------------------------------   3169
StMSH4.7                  ------------------------------------------------------------   3227
ScnMSH4.1                 ------------------------------------------------------------   3225
ScnMSH4.2                 ------------------------------------------------------------   7562
StMSH4.5                  ------------------------------------------------------------   3226
StMSH4.2                  ------------------------------------------------------------   3226
StMSH4.4                  ------------------------------------------------------------   3206
StMSH4.t1                 TTGAAGCATTTCAAATAAAGAATTCCATCTAGTGCATACTTCTTTTGGAACTTTTCTATA   5000
StMSH4.t2                 TTGAAGCATTTCAAATAAAGAATTCCATCTAGTGCATACTTCTTTTGGAACTTTTCTATA   5000
StMSH4.f1                 ------------------------------------------------------------   3206
StMSH4.6                  ------------------------------------------------------------   3222
StMSH4.3                  ------------------------------------------------------------   3223
Soltu.DM.08G000640.1|cDNA ------------------------------------------------------------    236
StMSH4.1                  ------------------------------------------------------------   3223

SlMSH4.1                  ------------------------------------------------------------   3333
SeMSH4.1                  ------------------------------------------------------------   3070
StMSH4.11                 ------------------------------------------------------------   3176
StMSH4.9                  ------------------------------------------------------------   3176
StMSH4.10                 ------------------------------------------------------------   3176
SchMSH4.1                 ------------------------------------------------------------   3201
StMSH4.8                  ------------------------------------------------------------   3169
StMSH4.7                  ------------------------------------------------------------   3227
ScnMSH4.1                 ------------------------------------------------------------   3225
ScnMSH4.2                 ------------------------------------------------------------   7562
StMSH4.5                  ------------------------------------------------------------   3226
StMSH4.2                  ------------------------------------------------------------   3226
StMSH4.4                  ------------------------------------------------------------   3206
StMSH4.t1                 TTCAAGTCCACATTCTTTACAACGATTTTTAAATTCTGTAATTCTAGCTTTTATTTTAGC   5060
StMSH4.t2                 TTCAAGTCCACATTCTTTACAACGATTTTTAAATTCTGTAATTCTAGCTTTTATTTTAGC   5060
StMSH4.f1                 ------------------------------------------------------------   3206
StMSH4.6                  ------------------------------------------------------------   3222
StMSH4.3                  ------------------------------------------------------------   3223
Soltu.DM.08G000640.1|cDNA ------------------------------------------------------------    236
StMSH4.1                  ------------------------------------------------------------   3223

SlMSH4.1                  ------------------------------------------------------------   3333
SeMSH4.1                  ------------------------------------------------------------   3070
StMSH4.11                 ------------------------------------------------------------   3176
StMSH4.9                  ------------------------------------------------------------   3176
StMSH4.10                 ------------------------------------------------------------   3176
SchMSH4.1                 ------------------------------------------------------------   3201
StMSH4.8                  ------------------------------------------------------------   3169
StMSH4.7                  ------------------------------------------------------------   3227
ScnMSH4.1                 ------------------------------------------------------------   3225
ScnMSH4.2                 ------------------------------------------------------------   7562
StMSH4.5                  ------------------------------------------------------------   3226
StMSH4.2                  ------------------------------------------------------------   3226
StMSH4.4                  ------------------------------------------------------------   3206
StMSH4.t1                 TTTAAAAATCCAATTACAAGCAAGTCTAATTTTTTCACAAGAAATTCCAAATTGAGAAAC   5120
StMSH4.t2                 TTTAAAAATCCAATTACAAGCAAGTCTAATTTTTTCACAAGAAATTCCAAATTGAGAAAC   5120
StMSH4.f1                 ------------------------------------------------------------   3206
StMSH4.6                  ------------------------------------------------------------   3222
StMSH4.3                  ------------------------------------------------------------   3223
Soltu.DM.08G000640.1|cDNA ------------------------------------------------------------    236
StMSH4.1                  ------------------------------------------------------------   3223

SlMSH4.1                  ------------------------------------------------------------   3333
SeMSH4.1                  ------------------------------------------------------------   3070
StMSH4.11                 ------------------------------------------------------------   3176
StMSH4.9                  ------------------------------------------------------------   3176
StMSH4.10                 ------------------------------------------------------------   3176
SchMSH4.1                 ------------------------------------------------------------   3201
StMSH4.8                  ------------------------------------------------------------   3169
StMSH4.7                  ------------------------------------------------------------   3227
ScnMSH4.1                 ------------------------------------------------------------   3225
ScnMSH4.2                 ------------------------------------------------------------   7562
StMSH4.5                  ------------------------------------------------------------   3226
StMSH4.2                  ------------------------------------------------------------   3226
StMSH4.4                  ------------------------------------------------------------   3206
StMSH4.t1                 ACCATCCTTTACTATCAAATTATACACATGTGCGGCACACTTAATATGAAAAGAATCATT   5180
StMSH4.t2                 ACCATCCTTTACTATCAAATTATACACATGTGCGGCACACTTAATATGAAAAGAATCATT   5180
StMSH4.f1                 ------------------------------------------------------------   3206
StMSH4.6                  ------------------------------------------------------------   3222
StMSH4.3                  ------------------------------------------------------------   3223
Soltu.DM.08G000640.1|cDNA ------------------------------------------------------------    236
StMSH4.1                  ------------------------------------------------------------   3223

SlMSH4.1                  ------------------------------------------------------------   3333
SeMSH4.1                  ------------------------------------------------------------   3070
StMSH4.11                 ------------------------------------------------------------   3176
StMSH4.9                  ------------------------------------------------------------   3176
StMSH4.10                 ------------------------------------------------------------   3176
SchMSH4.1                 ------------------------------------------------------------   3201
StMSH4.8                  ------------------------------------------------------------   3169
StMSH4.7                  ------------------------------------------------------------   3227
ScnMSH4.1                 ------------------------------------------------------------   3225
ScnMSH4.2                 ------------------------------------------------------------   7562
StMSH4.5                  ------------------------------------------------------------   3226
StMSH4.2                  ------------------------------------------------------------   3226
StMSH4.4                  ------------------------------------------------------------   3206
StMSH4.t1                 ATCAATTGGACAAAGTCTACATTTTAAATAATCAATTGCTTTCAAATTATTAGAAGCATT   5240
StMSH4.t2                 ATCAATTGGACAAAGTCTACATTTTAAATAATCAATTGCTTTCAAATTATTAGAAGCATT   5240
StMSH4.f1                 ------------------------------------------------------------   3206
StMSH4.6                  ------------------------------------------------------------   3222
StMSH4.3                  ------------------------------------------------------------   3223
Soltu.DM.08G000640.1|cDNA ------------------------------------------------------------    236
StMSH4.1                  ------------------------------------------------------------   3223

SlMSH4.1                  ------------------------------------------------------------   3333
SeMSH4.1                  ------------------------------------------------------------   3070
StMSH4.11                 ------------------------------------------------------------   3176
StMSH4.9                  ------------------------------------------------------------   3176
StMSH4.10                 ------------------------------------------------------------   3176
SchMSH4.1                 ------------------------------------------------------------   3201
StMSH4.8                  ------------------------------------------------------------   3169
StMSH4.7                  ------------------------------------------------------------   3227
ScnMSH4.1                 ------------------------------------------------------------   3225
ScnMSH4.2                 ------------------------------------------------------------   7562
StMSH4.5                  ------------------------------------------------------------   3226
StMSH4.2                  ------------------------------------------------------------   3226
StMSH4.4                  ------------------------------------------------------------   3206
StMSH4.t1                 ATCTAAAGTAACACTCATTATTTTATCACATATTCCATAAAATTGTAAAACAAGGCCTAT   5300
StMSH4.t2                 ATCTAAAGTAACACTCATTATTTTATCACATATTCCATAAAATTGTAAAACAAGGCCTAT   5300
StMSH4.f1                 ------------------------------------------------------------   3206
StMSH4.6                  ------------------------------------------------------------   3222
StMSH4.3                  ------------------------------------------------------------   3223
Soltu.DM.08G000640.1|cDNA ------------------------------------------------------------    236
StMSH4.1                  ------------------------------------------------------------   3223

SlMSH4.1                  ------------------------------------------------------------   3333
SeMSH4.1                  ------------------------------------------------------------   3070
StMSH4.11                 ------------------------------------------------------------   3176
StMSH4.9                  ------------------------------------------------------------   3176
StMSH4.10                 ------------------------------------------------------------   3176
SchMSH4.1                 ------------------------------------------------------------   3201
StMSH4.8                  ------------------------------------------------------------   3169
StMSH4.7                  ------------------------------------------------------------   3227
ScnMSH4.1                 ------------------------------------------------------------   3225
ScnMSH4.2                 ------------------------------------------------------------   7562
StMSH4.5                  ------------------------------------------------------------   3226
StMSH4.2                  ------------------------------------------------------------   3226
StMSH4.4                  ------------------------------------------------------------   3206
StMSH4.t1                 TTTTGTTGCTATATAAGCACCGGTTTTAGTTTCTTCAACATATTTATATCCTAATATTCG   5360
StMSH4.t2                 TTTTGTTGCTATATAAGCACCGGTTTTAGTTTCTTCAACATATTTATATCCTAATATTCG   5360
StMSH4.f1                 ------------------------------------------------------------   3206
StMSH4.6                  ------------------------------------------------------------   3222
StMSH4.3                  ------------------------------------------------------------   3223
Soltu.DM.08G000640.1|cDNA ------------------------------------------------------------    236
StMSH4.1                  ------------------------------------------------------------   3223

SlMSH4.1                  ------------------------------------------------------------   3333
SeMSH4.1                  ------------------------------------------------------------   3070
StMSH4.11                 ------------------------------------------------------------   3176
StMSH4.9                  ------------------------------------------------------------   3176
StMSH4.10                 ------------------------------------------------------------   3176
SchMSH4.1                 ------------------------------------------------------------   3201
StMSH4.8                  ------------------------------------------------------------   3169
StMSH4.7                  ------------------------------------------------------------   3227
ScnMSH4.1                 ------------------------------------------------------------   3225
ScnMSH4.2                 ------------------------------------------------------------   7562
StMSH4.5                  ------------------------------------------------------------   3226
StMSH4.2                  ------------------------------------------------------------   3226
StMSH4.4                  ------------------------------------------------------------   3206
StMSH4.t1                 TTTTTGCATGTTCCATTCATGGTCAATCCAATGGACAGTAATTGTAAAATAATCATTACC   5420
StMSH4.t2                 TTTTTGCATGTTCCATTCATGGTCAATCCAATGGACAGTAATTGTAAAATAATCATTACC   5420
StMSH4.f1                 ------------------------------------------------------------   3206
StMSH4.6                  ------------------------------------------------------------   3222
StMSH4.3                  ------------------------------------------------------------   3223
Soltu.DM.08G000640.1|cDNA ------------------------------------------------------------    236
StMSH4.1                  ------------------------------------------------------------   3223

SlMSH4.1                  ------------------------------------------------------------   3333
SeMSH4.1                  ------------------------------------------------------------   3070
StMSH4.11                 ------------------------------------------------------------   3176
StMSH4.9                  ------------------------------------------------------------   3176
StMSH4.10                 ------------------------------------------------------------   3176
SchMSH4.1                 ------------------------------------------------------------   3201
StMSH4.8                  ------------------------------------------------------------   3169
StMSH4.7                  ------------------------------------------------------------   3227
ScnMSH4.1                 ------------------------------------------------------------   3225
ScnMSH4.2                 ------------------------------------------------------------   7562
StMSH4.5                  ------------------------------------------------------------   3226
StMSH4.2                  ------------------------------------------------------------   3226
StMSH4.4                  ------------------------------------------------------------   3206
StMSH4.t1                 ATTAGGACTACGTCCCATATCAGAAGTAATAGATAATCTACCATCATAATAAGCAAATAA   5480
StMSH4.t2                 ATTAGGACTACGTCCCATATCAGAAGTAATAGATAATCTACCATCATAATAAACAAATAA   5480
StMSH4.f1                 ------------------------------------------------------------   3206
StMSH4.6                  ------------------------------------------------------------   3222
StMSH4.3                  ------------------------------------------------------------   3223
Soltu.DM.08G000640.1|cDNA ------------------------------------------------------------    236
StMSH4.1                  ------------------------------------------------------------   3223

SlMSH4.1                  ------------------------------------------------------------   3333
SeMSH4.1                  ------------------------------------------------------------   3070
StMSH4.11                 ------------------------------------------------------------   3176
StMSH4.9                  ------------------------------------------------------------   3176
StMSH4.10                 ------------------------------------------------------------   3176
SchMSH4.1                 ------------------------------------------------------------   3201
StMSH4.8                  ------------------------------------------------------------   3169
StMSH4.7                  ------------------------------------------------------------   3227
ScnMSH4.1                 ------------------------------------------------------------   3225
ScnMSH4.2                 ------------------------------------------------------------   7562
StMSH4.5                  ------------------------------------------------------------   3226
StMSH4.2                  ------------------------------------------------------------   3226
StMSH4.4                  ------------------------------------------------------------   3206
StMSH4.t1                 ACAACGAAGAAAATGACAATATTCTTTTTGATATTTAAAAAGATCACTTTTAATTGTACT   5540
StMSH4.t2                 ACAACGAAGAAAATGACAATATTATTTTTGATATTTAAAAAGATCACTTTTAATTGTACT   5540
StMSH4.f1                 ------------------------------------------------------------   3206
StMSH4.6                  ------------------------------------------------------------   3222
StMSH4.3                  ------------------------------------------------------------   3223
Soltu.DM.08G000640.1|cDNA ------------------------------------------------------------    236
StMSH4.1                  ------------------------------------------------------------   3223

SlMSH4.1                  ------------------------------------------------------------   3333
SeMSH4.1                  ------------------------------------------------------------   3070
StMSH4.11                 ------------------------------------------------------------   3176
StMSH4.9                  ------------------------------------------------------------   3176
StMSH4.10                 ------------------------------------------------------------   3176
SchMSH4.1                 ------------------------------------------------------------   3201
StMSH4.8                  ------------------------------------------------------------   3169
StMSH4.7                  ------------------------------------------------------------   3227
ScnMSH4.1                 ------------------------------------------------------------   3225
ScnMSH4.2                 ------------------------------------------------------------   7562
StMSH4.5                  ------------------------------------------------------------   3226
StMSH4.2                  ------------------------------------------------------------   3226
StMSH4.4                  ------------------------------------------------------------   3206
StMSH4.t1                 TCTTGGAATACCTTCATAATCTGGGTTATACAATTCCCGAATATACTGAATAAAACCAGG   5600
StMSH4.t2                 TCTTGGAATACCTTCATAATCTGGGTTATACAATTCCCGAATATACTGAATAAAACCAGG   5600
StMSH4.f1                 ------------------------------------------------------------   3206
StMSH4.6                  ------------------------------------------------------------   3222
StMSH4.3                  ------------------------------------------------------------   3223
Soltu.DM.08G000640.1|cDNA ------------------------------------------------------------    236
StMSH4.1                  ------------------------------------------------------------   3223

SlMSH4.1                  ------------------------------------------------------------   3333
SeMSH4.1                  ------------------------------------------------------------   3070
StMSH4.11                 ------------------------------------------------------------   3176
StMSH4.9                  ------------------------------------------------------------   3176
StMSH4.10                 ------------------------------------------------------------   3176
SchMSH4.1                 ------------------------------------------------------------   3201
StMSH4.8                  ------------------------------------------------------------   3169
StMSH4.7                  ------------------------------------------------------------   3227
ScnMSH4.1                 ------------------------------------------------------------   3225
ScnMSH4.2                 ------------------------------------------------------------   7562
StMSH4.5                  ------------------------------------------------------------   3226
StMSH4.2                  ------------------------------------------------------------   3226
StMSH4.4                  ------------------------------------------------------------   3206
StMSH4.t1                 ATGTGAAGGAAATGAAAAAGGCAAACCACAAACAGCAACCATTTTAGCTAATTCTCTACG   5660
StMSH4.t2                 ATGTGAAGGAAATGAAAAAGGCAAACCACAAACAGCAACCATTTTAGCTAATTCTCTACG   5660
StMSH4.f1                 ------------------------------------------------------------   3206
StMSH4.6                  ------------------------------------------------------------   3222
StMSH4.3                  ------------------------------------------------------------   3223
Soltu.DM.08G000640.1|cDNA ------------------------------------------------------------    236
StMSH4.1                  ------------------------------------------------------------   3223

SlMSH4.1                  ------------------------------------------------------------   3333
SeMSH4.1                  ------------------------------------------------------------   3070
StMSH4.11                 ------------------------------------------------------------   3176
StMSH4.9                  ------------------------------------------------------------   3176
StMSH4.10                 ------------------------------------------------------------   3176
SchMSH4.1                 ------------------------------------------------------------   3201
StMSH4.8                  ------------------------------------------------------------   3169
StMSH4.7                  ------------------------------------------------------------   3227
ScnMSH4.1                 ------------------------------------------------------------   3225
ScnMSH4.2                 ------------------------------------------------------------   7562
StMSH4.5                  ------------------------------------------------------------   3226
StMSH4.2                  ------------------------------------------------------------   3226
StMSH4.4                  ------------------------------------------------------------   3206
StMSH4.t1                 ATCTTTTTCTTTACTATATGTGCGGTGTGTGCTTCGGCTAGCCGGGTTAGTCATATTTAA   5720
StMSH4.t2                 ATCTTTTTCTTTACTATATGTGCGGTGTGTGCTTCGGCTAGCCGGGTTAGTCATATTTAA   5720
StMSH4.f1                 ------------------------------------------------------------   3206
StMSH4.6                  ------------------------------------------------------------   3222
StMSH4.3                  ------------------------------------------------------------   3223
Soltu.DM.08G000640.1|cDNA ------------------------------------------------------------    236
StMSH4.1                  ------------------------------------------------------------   3223

SlMSH4.1                  ------------------------------------------------------------   3333
SeMSH4.1                  ------------------------------------------------------------   3070
StMSH4.11                 ------------------------------------------------------------   3176
StMSH4.9                  ------------------------------------------------------------   3176
StMSH4.10                 ------------------------------------------------------------   3176
SchMSH4.1                 ------------------------------------------------------------   3201
StMSH4.8                  ------------------------------------------------------------   3169
StMSH4.7                  ------------------------------------------------------------   3227
ScnMSH4.1                 ------------------------------------------------------------   3225
ScnMSH4.2                 ------------------------------------------------------------   7562
StMSH4.5                  ------------------------------------------------------------   3226
StMSH4.2                  ------------------------------------------------------------   3226
StMSH4.4                  ------------------------------------------------------------   3206
StMSH4.t1                 TTCACTTTGAACCATATTAGAACCTCCAGCTCCCATAGAATTTTCAGGTTGAGGTATTCC   5780
StMSH4.t2                 TTCACTTTGAACCATATTAGAACCTCCAGCTCCCATAGAATTTTCAGGTTGAGGTATTCC   5780
StMSH4.f1                 ------------------------------------------------------------   3206
StMSH4.6                  ------------------------------------------------------------   3222
StMSH4.3                  ------------------------------------------------------------   3223
Soltu.DM.08G000640.1|cDNA ------------------------------------------------------------    236
StMSH4.1                  ------------------------------------------------------------   3223

SlMSH4.1                  ------------------------------------------------------------   3333
SeMSH4.1                  ------------------------------------------------------------   3070
StMSH4.11                 ------------------------------------------------------------   3176
StMSH4.9                  ------------------------------------------------------------   3176
StMSH4.10                 ------------------------------------------------------------   3176
SchMSH4.1                 ------------------------------------------------------------   3201
StMSH4.8                  ------------------------------------------------------------   3169
StMSH4.7                  ------------------------------------------------------------   3227
ScnMSH4.1                 ------------------------------------------------------------   3225
ScnMSH4.2                 ------------------------------------------------------------   7562
StMSH4.5                  ------------------------------------------------------------   3226
StMSH4.2                  ------------------------------------------------------------   3226
StMSH4.4                  ------------------------------------------------------------   3206
StMSH4.t1                 ATTTCTATTAGCCCTTTCTATATCATCTAGGCGAGCAAATTCTTTATTACACTTTCTCAA   5840
StMSH4.t2                 ATTTCTATTAGCCCTTTCTATATCATCTAGGCGAGCAAATTCTTTATTACACTTTCTCAA   5840
StMSH4.f1                 ------------------------------------------------------------   3206
StMSH4.6                  ------------------------------------------------------------   3222
StMSH4.3                  ------------------------------------------------------------   3223
Soltu.DM.08G000640.1|cDNA ------------------------------------------------------------    236
StMSH4.1                  ------------------------------------------------------------   3223

SlMSH4.1                  ------------------------------------------------------------   3333
SeMSH4.1                  ------------------------------------------------------------   3070
StMSH4.11                 ------------------------------------------------------------   3176
StMSH4.9                  ------------------------------------------------------------   3176
StMSH4.10                 ------------------------------------------------------------   3176
SchMSH4.1                 ------------------------------------------------------------   3201
StMSH4.8                  ------------------------------------------------------------   3169
StMSH4.7                  ------------------------------------------------------------   3227
ScnMSH4.1                 ------------------------------------------------------------   3225
ScnMSH4.2                 ------------------------------------------------------------   7562
StMSH4.5                  ------------------------------------------------------------   3226
StMSH4.2                  ------------------------------------------------------------   3226
StMSH4.4                  ------------------------------------------------------------   3206
StMSH4.t1                 ATGTGTTCTTAGTCGTCCCGTTCCCCCTTGTGTACCCGTAGTTACATGTTTCATGATCAA   5900
StMSH4.t2                 ATGTGTTCTTAGTCGTCCCGTTCCCCCTTGTGTACCCGTAGTTACATGTTTCATGATCAA   5900
StMSH4.f1                 ------------------------------------------------------------   3206
StMSH4.6                  ------------------------------------------------------------   3222
StMSH4.3                  ------------------------------------------------------------   3223
Soltu.DM.08G000640.1|cDNA ------------------------------------------------------------    236
StMSH4.1                  ------------------------------------------------------------   3223

SlMSH4.1                  ------------------------------------------------------------   3333
SeMSH4.1                  ------------------------------------------------------------   3070
StMSH4.11                 ------------------------------------------------------------   3176
StMSH4.9                  ------------------------------------------------------------   3176
StMSH4.10                 ------------------------------------------------------------   3176
SchMSH4.1                 ------------------------------------------------------------   3201
StMSH4.8                  ------------------------------------------------------------   3169
StMSH4.7                  ------------------------------------------------------------   3227
ScnMSH4.1                 ------------------------------------------------------------   3225
ScnMSH4.2                 ------------------------------------------------------------   7562
StMSH4.5                  ------------------------------------------------------------   3226
StMSH4.2                  ------------------------------------------------------------   3226
StMSH4.4                  ------------------------------------------------------------   3206
StMSH4.t1                 TTTACATTTCGTACAAGTAACAGTAGTTTTTTCCTCATTTTGTACTAAAAATTTCCATAC   5960
StMSH4.t2                 TTTACATTTCGTACAAGTAACAGTAGTTTTTTCCTCATTTTGTACCAAAAATTTCTATAC   5960
StMSH4.f1                 ------------------------------------------------------------   3206
StMSH4.6                  ------------------------------------------------------------   3222
StMSH4.3                  ------------------------------------------------------------   3223
Soltu.DM.08G000640.1|cDNA ------------------------------------------------------------    236
StMSH4.1                  ------------------------------------------------------------   3223

SlMSH4.1                  ------------------------------------------------------------   3333
SeMSH4.1                  ------------------------------------------------------------   3070
StMSH4.11                 ------------------------------------------------------------   3176
StMSH4.9                  ------------------------------------------------------------   3176
StMSH4.10                 ------------------------------------------------------------   3176
SchMSH4.1                 ------------------------------------------------------------   3201
StMSH4.8                  ------------------------------------------------------------   3169
StMSH4.7                  ------------------------------------------------------------   3227
ScnMSH4.1                 ------------------------------------------------------------   3225
ScnMSH4.2                 ------------------------------------------------------------   7562
StMSH4.5                  ------------------------------------------------------------   3226
StMSH4.2                  ------------------------------------------------------------   3226
StMSH4.4                  ------------------------------------------------------------   3206
StMSH4.t1                 TAAAGATCTTTTAACACGTACAACGGTCTTTGAAAAAGTAGGTAAAGAGGGGACTTCATC   6020
StMSH4.t2                 TAAAGATCTTTTAACACGTACAACGGTCTTTGAAAAAGTAGGTAAAGAGGGGACTTCATC   6020
StMSH4.f1                 ------------------------------------------------------------   3206
StMSH4.6                  ------------------------------------------------------------   3222
StMSH4.3                  ------------------------------------------------------------   3223
Soltu.DM.08G000640.1|cDNA ------------------------------------------------------------    236
StMSH4.1                  ------------------------------------------------------------   3223

SlMSH4.1                  ------------------------------------------------------------   3333
SeMSH4.1                  ------------------------------------------------------------   3070
StMSH4.11                 ------------------------------------------------------------   3176
StMSH4.9                  ------------------------------------------------------------   3176
StMSH4.10                 ------------------------------------------------------------   3176
SchMSH4.1                 ------------------------------------------------------------   3201
StMSH4.8                  ------------------------------------------------------------   3169
StMSH4.7                  ------------------------------------------------------------   3227
ScnMSH4.1                 ------------------------------------------------------------   3225
ScnMSH4.2                 ------------------------------------------------------------   7562
StMSH4.5                  ------------------------------------------------------------   3226
StMSH4.2                  ------------------------------------------------------------   3226
StMSH4.4                  ------------------------------------------------------------   3206
StMSH4.t1                 TTGTTCCGGTAATTCGGTAGCCGGACTAGTAGGGGTAGGGGTCTCATCATCTTCCTCATT   6080
StMSH4.t2                 TTGTTCCGGTAATTCGGTAGCCGGACTAGTAGGGGTAGGGGTCTCATCATCTTCCTCATT   6080
StMSH4.f1                 ------------------------------------------------------------   3206
StMSH4.6                  ------------------------------------------------------------   3222
StMSH4.3                  ------------------------------------------------------------   3223
Soltu.DM.08G000640.1|cDNA ------------------------------------------------------------    236
StMSH4.1                  ------------------------------------------------------------   3223

SlMSH4.1                  ------------------------------------------------------------   3333
SeMSH4.1                  ------------------------------------------------------------   3070
StMSH4.11                 ------------------------------------------------------------   3176
StMSH4.9                  ------------------------------------------------------------   3176
StMSH4.10                 ------------------------------------------------------------   3176
SchMSH4.1                 ------------------------------------------------------------   3201
StMSH4.8                  ------------------------------------------------------------   3169
StMSH4.7                  ------------------------------------------------------------   3227
ScnMSH4.1                 ------------------------------------------------------------   3225
ScnMSH4.2                 ------------------------------------------------------------   7562
StMSH4.5                  ------------------------------------------------------------   3226
StMSH4.2                  ------------------------------------------------------------   3226
StMSH4.4                  ------------------------------------------------------------   3206
StMSH4.t1                 TATTTCTACTTCCTCATCTAATTCTTCTTCAAAATTAGTAAAACATCTATTTAAAGTTTC   6140
StMSH4.t2                 TATTTCTACTTCCTCATCTAATTCTTCCTCAAAATTAGTAAAACATCTATTTAAAGTTTC   6140
StMSH4.f1                 ------------------------------------------------------------   3206
StMSH4.6                  ------------------------------------------------------------   3222
StMSH4.3                  ------------------------------------------------------------   3223
Soltu.DM.08G000640.1|cDNA ------------------------------------------------------------    236
StMSH4.1                  ------------------------------------------------------------   3223

SlMSH4.1                  ------------------------------------------------------------   3333
SeMSH4.1                  ------------------------------------------------------------   3070
StMSH4.11                 ------------------------------------------------------------   3176
StMSH4.9                  ------------------------------------------------------------   3176
StMSH4.10                 ------------------------------------------------------------   3176
SchMSH4.1                 ------------------------------------------------------------   3201
StMSH4.8                  ------------------------------------------------------------   3169
StMSH4.7                  ------------------------------------------------------------   3227
ScnMSH4.1                 ------------------------------------------------------------   3225
ScnMSH4.2                 ------------------------------------------------------------   7562
StMSH4.5                  ------------------------------------------------------------   3226
StMSH4.2                  ------------------------------------------------------------   3226
StMSH4.4                  ------------------------------------------------------------   3206
StMSH4.t1                 ATGATCTACTTCATTTTCGGAATTAAATTCAATAGGTCGGGAGTCTCGTGTAAAAGAAGT   6200
StMSH4.t2                 ATGATCTACTTCATTTTCGGAATTAAATTCAATAGGTCGTGAGTCTTGTGTAAAAGAAGT   6200
StMSH4.f1                 ------------------------------------------------------------   3206
StMSH4.6                  ------------------------------------------------------------   3222
StMSH4.3                  ------------------------------------------------------------   3223
Soltu.DM.08G000640.1|cDNA ------------------------------------------------------------    236
StMSH4.1                  ------------------------------------------------------------   3223

SlMSH4.1                  ------------------------------------------------------------   3333
SeMSH4.1                  ------------------------------------------------------------   3070
StMSH4.11                 ------------------------------------------------------------   3176
StMSH4.9                  ------------------------------------------------------------   3176
StMSH4.10                 ------------------------------------------------------------   3176
SchMSH4.1                 ------------------------------------------------------------   3201
StMSH4.8                  ------------------------------------------------------------   3169
StMSH4.7                  ------------------------------------------------------------   3227
ScnMSH4.1                 ------------------------------------------------------------   3225
ScnMSH4.2                 ------------------------------------------------------------   7562
StMSH4.5                  ------------------------------------------------------------   3226
StMSH4.2                  ------------------------------------------------------------   3226
StMSH4.4                  ------------------------------------------------------------   3206
StMSH4.t1                 TTCATCAATATGAGTATAATCATTAGTATTAATTCTAAATCTAGGAGGTGGCAAATTTTT   6260
StMSH4.t2                 TTCATCAACATGAGTATAATCATTAGTATTAATTCTAAATCTAGGAGGTGGCAAATTTTT   6260
StMSH4.f1                 ------------------------------------------------------------   3206
StMSH4.6                  ------------------------------------------------------------   3222
StMSH4.3                  ------------------------------------------------------------   3223
Soltu.DM.08G000640.1|cDNA ------------------------------------------------------------    236
StMSH4.1                  ------------------------------------------------------------   3223

SlMSH4.1                  ------------------------------------------------------------   3333
SeMSH4.1                  ------------------------------------------------------------   3070
StMSH4.11                 ------------------------------------------------------------   3176
StMSH4.9                  ------------------------------------------------------------   3176
StMSH4.10                 ------------------------------------------------------------   3176
SchMSH4.1                 ------------------------------------------------------------   3201
StMSH4.8                  ------------------------------------------------------------   3169
StMSH4.7                  ------------------------------------------------------------   3227
ScnMSH4.1                 ------------------------------------------------------------   3225
ScnMSH4.2                 ------------------------------------------------------------   7562
StMSH4.5                  ------------------------------------------------------------   3226
StMSH4.2                  ------------------------------------------------------------   3226
StMSH4.4                  ------------------------------------------------------------   3206
StMSH4.t1                 AGAATTAGAACTACTTCCTCCTCCCCTATTATTTTTTCTTTCCGACATTGGTCTTTTACC   6320
StMSH4.t2                 AGAATTAGAACTACTTCCTCCTCCCCTATTATTTTTTCTTTCCGACATTGGTCTTTTACC   6320
StMSH4.f1                 ------------------------------------------------------------   3206
StMSH4.6                  ------------------------------------------------------------   3222
StMSH4.3                  ------------------------------------------------------------   3223
Soltu.DM.08G000640.1|cDNA ------------------------------------------------------------    236
StMSH4.1                  ------------------------------------------------------------   3223

SlMSH4.1                  ------------------------------------------------------------   3333
SeMSH4.1                  ------------------------------------------------------------   3070
StMSH4.11                 ------------------------------------------------------------   3176
StMSH4.9                  ------------------------------------------------------------   3176
StMSH4.10                 ------------------------------------------------------------   3176
SchMSH4.1                 ------------------------------------------------------------   3201
StMSH4.8                  ------------------------------------------------------------   3169
StMSH4.7                  ------------------------------------------------------------   3227
ScnMSH4.1                 ------------------------------------------------------------   3225
ScnMSH4.2                 ------------------------------------------------------------   7562
StMSH4.5                  ------------------------------------------------------------   3226
StMSH4.2                  ------------------------------------------------------------   3226
StMSH4.4                  ------------------------------------------------------------   3206
StMSH4.t1                 ACTATATTTTTCAAAATTCATGTTCAAGTTTAAAATAATTAATATTATGAAAAACAAGCA   6380
StMSH4.t2                 ACTATATTTTTCAAAATTCATGTTCAAGTTTAAAATAATTAATATTATGAAAAACAAGCA   6380
StMSH4.f1                 ------------------------------------------------------------   3206
StMSH4.6                  ------------------------------------------------------------   3222
StMSH4.3                  ------------------------------------------------------------   3223
Soltu.DM.08G000640.1|cDNA ------------------------------------------------------------    236
StMSH4.1                  ------------------------------------------------------------   3223

SlMSH4.1                  ------------------------------------------------------------   3333
SeMSH4.1                  ------------------------------------------------------------   3070
StMSH4.11                 ------------------------------------------------------------   3176
StMSH4.9                  ------------------------------------------------------------   3176
StMSH4.10                 ------------------------------------------------------------   3176
SchMSH4.1                 ------------------------------------------------------------   3201
StMSH4.8                  ------------------------------------------------------------   3169
StMSH4.7                  ------------------------------------------------------------   3227
ScnMSH4.1                 ------------------------------------------------------------   3225
ScnMSH4.2                 ------------------------------------------------------------   7562
StMSH4.5                  ------------------------------------------------------------   3226
StMSH4.2                  ------------------------------------------------------------   3226
StMSH4.4                  ------------------------------------------------------------   3206
StMSH4.t1                 AAGATAATATAACAAAAAAATAAAATAACTTAATTAATAAACAAATAAAAAATTAAAGTT   6440
StMSH4.t2                 AAGATAATATAACAAAAAAATAAAATAACTTAATTAATAAACTAATAAAAAATTAAAGTT   6440
StMSH4.f1                 ------------------------------------------------------------   3206
StMSH4.6                  ------------------------------------------------------------   3222
StMSH4.3                  ------------------------------------------------------------   3223
Soltu.DM.08G000640.1|cDNA ------------------------------------------------------------    236
StMSH4.1                  ------------------------------------------------------------   3223

SlMSH4.1                  ------------------------------------------------------------   3333
SeMSH4.1                  ------------------------------------------------------------   3070
StMSH4.11                 ------------------------------------------------------------   3176
StMSH4.9                  ------------------------------------------------------------   3176
StMSH4.10                 ------------------------------------------------------------   3176
SchMSH4.1                 ------------------------------------------------------------   3201
StMSH4.8                  ------------------------------------------------------------   3169
StMSH4.7                  ------------------------------------------------------------   3227
ScnMSH4.1                 ------------------------------------------------------------   3225
ScnMSH4.2                 ------------------------------------------------------------   7562
StMSH4.5                  ------------------------------------------------------------   3226
StMSH4.2                  ------------------------------------------------------------   3226
StMSH4.4                  ------------------------------------------------------------   3206
StMSH4.t1                 GGAACGAATGTACCGAACGTCTACGTAAAAGTAGACGTATAACCAAAGCCGGAATTGAGA   6500
StMSH4.t2                 GGAACGAATGTACCGAACGTCTACGTAAAAGTAGACGTATAACCAAAGCCGGAATTGAGA   6500
StMSH4.f1                 ------------------------------------------------------------   3206
StMSH4.6                  ------------------------------------------------------------   3222
StMSH4.3                  ------------------------------------------------------------   3223
Soltu.DM.08G000640.1|cDNA ------------------------------------------------------------    236
StMSH4.1                  ------------------------------------------------------------   3223

SlMSH4.1                  ------------------------------------------------------------   3333
SeMSH4.1                  ------------------------------------------------------------   3070
StMSH4.11                 ------------------------------------------------------------   3176
StMSH4.9                  ------------------------------------------------------------   3176
StMSH4.10                 ------------------------------------------------------------   3176
SchMSH4.1                 ------------------------------------------------------------   3201
StMSH4.8                  ------------------------------------------------------------   3169
StMSH4.7                  ------------------------------------------------------------   3227
ScnMSH4.1                 ------------------------------------------------------------   3225
ScnMSH4.2                 ------------------------------------------------------------   7562
StMSH4.5                  ------------------------------------------------------------   3226
StMSH4.2                  ------------------------------------------------------------   3226
StMSH4.4                  ------------------------------------------------------------   3206
StMSH4.t1                 GATGCCAATTGAAGCTTCCGATTTACTTCAAATAAATCTCCGAAATTCGAACTCCAAGTC   6560
StMSH4.t2                 GATGCCAATTGAAGCTTCCGATTTACTTCAAATAAATCTCCGAAATTCGAACTCCAAGTC   6560
StMSH4.f1                 ------------------------------------------------------------   3206
StMSH4.6                  ------------------------------------------------------------   3222
StMSH4.3                  ------------------------------------------------------------   3223
Soltu.DM.08G000640.1|cDNA ------------------------------------------------------------    236
StMSH4.1                  ------------------------------------------------------------   3223

SlMSH4.1                  ------------------------------------------------------------   3333
SeMSH4.1                  ------------------------------------------------------------   3070
StMSH4.11                 ------------------------------------------------------------   3176
StMSH4.9                  ------------------------------------------------------------   3176
StMSH4.10                 ------------------------------------------------------------   3176
SchMSH4.1                 ------------------------------------------------------------   3201
StMSH4.8                  ------------------------------------------------------------   3169
StMSH4.7                  ------------------------------------------------------------   3227
ScnMSH4.1                 ------------------------------------------------------------   3225
ScnMSH4.2                 ------------------------------------------------------------   7562
StMSH4.5                  ------------------------------------------------------------   3226
StMSH4.2                  ------------------------------------------------------------   3226
StMSH4.4                  ------------------------------------------------------------   3206
StMSH4.t1                 AATATCACAAAATAATAATTATGAATTTATGAGAGATTGAAAATTAAGAGATTTTATAAG   6620
StMSH4.t2                 AATATCACAAAATAATAATTATGAATTTATGAGAGATTGAAAATTAAGAGATTTTATAAG   6620
StMSH4.f1                 ------------------------------------------------------------   3206
StMSH4.6                  ------------------------------------------------------------   3222
StMSH4.3                  ------------------------------------------------------------   3223
Soltu.DM.08G000640.1|cDNA ------------------------------------------------------------    236
StMSH4.1                  ------------------------------------------------------------   3223

SlMSH4.1                  ------------------------------------------------------------   3333
SeMSH4.1                  ------------------------------------------------------------   3070
StMSH4.11                 ------------------------------------------------------------   3176
StMSH4.9                  ------------------------------------------------------------   3176
StMSH4.10                 ------------------------------------------------------------   3176
SchMSH4.1                 ------------------------------------------------------------   3201
StMSH4.8                  ------------------------------------------------------------   3169
StMSH4.7                  ------------------------------------------------------------   3227
ScnMSH4.1                 ------------------------------------------------------------   3225
ScnMSH4.2                 ------------------------------------------------------------   7562
StMSH4.5                  ------------------------------------------------------------   3226
StMSH4.2                  ------------------------------------------------------------   3226
StMSH4.4                  ------------------------------------------------------------   3206
StMSH4.t1                 ATAGTTTGTGAATTTGTGATTTAAATGAAAAAATATGAGTATATTTATAGTGTTAAGGGG   6680
StMSH4.t2                 ATAGTTTGTGAATTTGTGATTTAAATGAAAAAATATGAGTATATTTATAGTGTTAAGGGG   6680
StMSH4.f1                 ------------------------------------------------------------   3206
StMSH4.6                  ------------------------------------------------------------   3222
StMSH4.3                  ------------------------------------------------------------   3223
Soltu.DM.08G000640.1|cDNA ------------------------------------------------------------    236
StMSH4.1                  ------------------------------------------------------------   3223

SlMSH4.1                  ------------------------------------------------------------   3333
SeMSH4.1                  ------------------------------------------------------------   3070
StMSH4.11                 ------------------------------------------------------------   3176
StMSH4.9                  ------------------------------------------------------------   3176
StMSH4.10                 ------------------------------------------------------------   3176
SchMSH4.1                 ------------------------------------------------------------   3201
StMSH4.8                  ------------------------------------------------------------   3169
StMSH4.7                  ------------------------------------------------------------   3227
ScnMSH4.1                 ------------------------------------------------------------   3225
ScnMSH4.2                 ------------------------------------------------------------   7562
StMSH4.5                  ------------------------------------------------------------   3226
StMSH4.2                  ------------------------------------------------------------   3226
StMSH4.4                  ------------------------------------------------------------   3206
StMSH4.t1                 TAGAGAGGGGTGGGGGGGCTGTTTGGAGCCGTTTTGGGCCCCAGCCCAACGGCTAAAAGG   6740
StMSH4.t2                 TAGAGAGGGGTGGGGGGGCTGTTTGGAGCCGTTTTGGGCCCCAGCCCAACGGCTAAAAGG   6740
StMSH4.f1                 ------------------------------------------------------------   3206
StMSH4.6                  ------------------------------------------------------------   3222
StMSH4.3                  ------------------------------------------------------------   3223
Soltu.DM.08G000640.1|cDNA ------------------------------------------------------------    236
StMSH4.1                  ------------------------------------------------------------   3223

SlMSH4.1                  ------------------------------------------------------------   3333
SeMSH4.1                  ------------------------------------------------------------   3070
StMSH4.11                 ------------------------------------------------------------   3176
StMSH4.9                  ------------------------------------------------------------   3176
StMSH4.10                 ------------------------------------------------------------   3176
SchMSH4.1                 ------------------------------------------------------------   3201
StMSH4.8                  ------------------------------------------------------------   3169
StMSH4.7                  ------------------------------------------------------------   3227
ScnMSH4.1                 ------------------------------------------------------------   3225
ScnMSH4.2                 ------------------------------------------------------------   7562
StMSH4.5                  ------------------------------------------------------------   3226
StMSH4.2                  ------------------------------------------------------------   3226
StMSH4.4                  ------------------------------------------------------------   3206
StMSH4.t1                 GCCCAACGGCTCCTTAACGTTAATATTTAAAAAAAAAAAAAAAAAAAAAAAAAAATTTAA   6800
StMSH4.t2                 GCCCAACGGCTCCTTAACGTTAATATTT-AAAAAAAAAAAAAAAAAAAAAAAAAATTTAA   6799
StMSH4.f1                 ------------------------------------------------------------   3206
StMSH4.6                  ------------------------------------------------------------   3222
StMSH4.3                  ------------------------------------------------------------   3223
Soltu.DM.08G000640.1|cDNA ------------------------------------------------------------    236
StMSH4.1                  ------------------------------------------------------------   3223

SlMSH4.1                  ------------------------------------------------------------   3333
SeMSH4.1                  ------------------------------------------------------------   3070
StMSH4.11                 ------------------------------------------------------------   3176
StMSH4.9                  ------------------------------------------------------------   3176
StMSH4.10                 ------------------------------------------------------------   3176
SchMSH4.1                 ------------------------------------------------------------   3201
StMSH4.8                  ------------------------------------------------------------   3169
StMSH4.7                  ------------------------------------------------------------   3227
ScnMSH4.1                 ------------------------------------------------------------   3225
ScnMSH4.2                 ------------------------------------------------------------   7562
StMSH4.5                  ------------------------------------------------------------   3226
StMSH4.2                  ------------------------------------------------------------   3226
StMSH4.4                  ------------------------------------------------------------   3206
StMSH4.t1                 TTTGACCGTTGAACCGGACCGGAACCGGTTCTTACCGGACCGGAACCGGTTCTTACCGGA   6860
StMSH4.t2                 TTTGACCGTTGAACCGGACCGGAACCGGTTCTTACCGGACCGGAACCGGTTCTTACCGGA   6859
StMSH4.f1                 ------------------------------------------------------------   3206
StMSH4.6                  ------------------------------------------------------------   3222
StMSH4.3                  ------------------------------------------------------------   3223
Soltu.DM.08G000640.1|cDNA ------------------------------------------------------------    236
StMSH4.1                  ------------------------------------------------------------   3223

SlMSH4.1                  ------------------------------------------------------------   3333
SeMSH4.1                  ------------------------------------------------------------   3070
StMSH4.11                 ------------------------------------------------------------   3176
StMSH4.9                  ------------------------------------------------------------   3176
StMSH4.10                 ------------------------------------------------------------   3176
SchMSH4.1                 ------------------------------------------------------------   3201
StMSH4.8                  ------------------------------------------------------------   3169
StMSH4.7                  ------------------------------------------------------------   3227
ScnMSH4.1                 ------------------------------------------------------------   3225
ScnMSH4.2                 ------------------------------------------------------------   7562
StMSH4.5                  ------------------------------------------------------------   3226
StMSH4.2                  ------------------------------------------------------------   3226
StMSH4.4                  ------------------------------------------------------------   3206
StMSH4.t1                 CCGGATCAACCGGATAAAAATCCGGGTTCCGTTTCGGTACCGGTTCCGGTACCTATAAGA   6920
StMSH4.t2                 CCGGATCAACCGGATAAAAATCCGGGTTCCGTTTCGGTACCGGTTCCGGTACCTATAAGA   6919
StMSH4.f1                 ------------------------------------------------------------   3206
StMSH4.6                  ------------------------------------------------------------   3222
StMSH4.3                  ------------------------------------------------------------   3223
Soltu.DM.08G000640.1|cDNA ------------------------------------------------------------    236
StMSH4.1                  ------------------------------------------------------------   3223

SlMSH4.1                  ------------------------------------------------------------   3333
SeMSH4.1                  ------------------------------------------------------------   3070
StMSH4.11                 ------------------------------------------------------------   3176
StMSH4.9                  ------------------------------------------------------------   3176
StMSH4.10                 ------------------------------------------------------------   3176
SchMSH4.1                 ------------------------------------------------------------   3201
StMSH4.8                  ------------------------------------------------------------   3169
StMSH4.7                  ------------------------------------------------------------   3227
ScnMSH4.1                 ------------------------------------------------------------   3225
ScnMSH4.2                 ------------------------------------------------------------   7562
StMSH4.5                  ------------------------------------------------------------   3226
StMSH4.2                  ------------------------------------------------------------   3226
StMSH4.4                  ------------------------------------------------------------   3206
StMSH4.t1                 CCGGTTCCTTACCGGTTCAACCGGTACCGGTCTTACCGGTACGGGAACCGGACCGGAACC   6980
StMSH4.t2                 CCGGTTCCTTACCGGTTCAACCGGTACCGGTCTTACCGGTACGGGAACCGGACCGGAACC   6979
StMSH4.f1                 ------------------------------------------------------------   3206
StMSH4.6                  ------------------------------------------------------------   3222
StMSH4.3                  ------------------------------------------------------------   3223
Soltu.DM.08G000640.1|cDNA ------------------------------------------------------------    236
StMSH4.1                  ------------------------------------------------------------   3223

SlMSH4.1                  ----------------------------------------------......A.......   3347
SeMSH4.1                  ----------------------------------------------......C.......   3084
StMSH4.11                 ----------------------------------------------......C.......   3190
StMSH4.9                  ----------------------------------------------......C.......   3190
StMSH4.10                 ----------------------------------------------......C.......   3190
SchMSH4.1                 ----------------------------------------------..............   3215
StMSH4.8                  ----------------------------------------------..............   3183
StMSH4.7                  ----------------------------------------------.........T....   3241
ScnMSH4.1                 ----------------------------------------------..............   3239
ScnMSH4.2                 ----------------------------------------------..............   7576
StMSH4.5                  ----------------------------------------------..............   3240
StMSH4.2                  ----------------------------------------------..............   3240
StMSH4.4                  ----------------------------------------------..............   3220
StMSH4.t1                 GGACCGGACCGGGCAAAAACCGGTCCGTTTGCCACTCTT.C...................   7040
StMSH4.t2                 GGACCGGACCGGGCAAAAACCGGTCCGTTTGCCACTCTT.C...................   7039
StMSH4.f1                 ---------------------------------------AGTCACAACTGGCTGACAGAG   3227
StMSH4.6                  ----------------------------------------------..............   3236
StMSH4.3                  ----------------------------------------------..............   3237
Soltu.DM.08G000640.1|cDNA ----------------------------------------------.............-    249
StMSH4.1                  ----------------------------------------------..............   3237

SlMSH4.1                  ..........................T..........--.....................   3405
SeMSH4.1                  ..........................T....................C..C.........   3144
StMSH4.11                 ..........................T.................................   3250
StMSH4.9                  ..........................T.................................   3250
StMSH4.10                 ..........................T.................................   3250
SchMSH4.1                 ............................................................   3275
StMSH4.8                  ............................................................   3243
StMSH4.7                  .......................................................GA...   3301
ScnMSH4.1                 ............................................................   3299
ScnMSH4.2                 ............................................................   7636
StMSH4.5                  ............................................................   3300
StMSH4.2                  ............................................................   3300
StMSH4.4                  ............................................................   3280
StMSH4.t1                 ............................................................   7100
StMSH4.t2                 ............................................................   7099
StMSH4.f1                 TTTGTTCCTCCACAAAAAAGGTAAGTGTCCTCTACACATATTGGTGGATCTGTTTTGATA   3287
StMSH4.6                  .....................C......................................   3296
StMSH4.3                  .....................C......................................   3297
Soltu.DM.08G000640.1|cDNA ------------------------------------------------------------    249
StMSH4.1                  .....................C......................................   3297

SlMSH4.1                  ............A....G.....G...T....T.....A.....................   3465
SeMSH4.1                  .G..........A....G......C.......G...........................   3204
StMSH4.11                 ............A....G..............G...........................   3310
StMSH4.9                  ............A....G..............G...........................   3310
StMSH4.10                 ............A....G..............G...........................   3310
SchMSH4.1                 .................G..........................................   3335
StMSH4.8                  ............A....G..........................................   3303
StMSH4.7                  .................G..........................................   3361
ScnMSH4.1                 .................G....C.....................................   3359
ScnMSH4.2                 .................G..........................................   7696
StMSH4.5                  .................G..........................................   3360
StMSH4.2                  .................G..........................................   3360
StMSH4.4                  ............................................................   3340
StMSH4.t1                 ............................................................   7160
StMSH4.t2                 ............................................................   7159
StMSH4.f1                 AAATGCGTGATTGAAATATTTTAAAAGCCAAAAACTTATGCTTATGTTGATGTAGACAGG   3347
StMSH4.6                  .................G.................................A........   3356
StMSH4.3                  .................G.................................A........   3357
Soltu.DM.08G000640.1|cDNA -----------------------------------------------------------.    250
StMSH4.1                  .................G.................................A........   3357

SlMSH4.1                  ...........................................G.G.............T   3525
SeMSH4.1                  ...........................................................T   3264
StMSH4.11                 ...........................................................T   3370
StMSH4.9                  ...........................................................T   3370
StMSH4.10                 ...........................................................T   3370
SchMSH4.1                 ...A.......................................................T   3395
StMSH4.8                  .......................................A...................T   3363
StMSH4.7                  ..........................................................GT   3421
ScnMSH4.1                 ...........................................................T   3419
ScnMSH4.2                 ...........................................................T   7756
StMSH4.5                  ...........................................................T   3420
StMSH4.2                  ...........................................................T   3420
StMSH4.4                  ............................................................   3400
StMSH4.t1                 ............................................................   7220
StMSH4.t2                 ............................................................   7219
StMSH4.f1                 TTATAATGGCCCGTGGTTGCTTTGATGATACCAGGGTATTGGCTTTACTGCTTCCCCATA   3407
StMSH4.6                  .............................................C.............T   3416
StMSH4.3                  .............................................C.............T   3417
Soltu.DM.08G000640.1|cDNA ..................................--------------------------    284
StMSH4.1                  .............................................C.............T   3417

SlMSH4.1                  .............T..G......C..T.................................   3585
SeMSH4.1                  .............T.....................T........................   3324
StMSH4.11                 .............T................T.............................   3430
StMSH4.9                  .............T................T.............................   3430
StMSH4.10                 .............T................T.............................   3430
SchMSH4.1                 .............T..............................................   3455
StMSH4.8                  .............T..............................................   3423
StMSH4.7                  .............T..............................................   3481
ScnMSH4.1                 .............T................C....A........................   3479
ScnMSH4.2                 .............T.....................A........................   7816
StMSH4.5                  .............T.....................A........................   3480
StMSH4.2                  .............T.....................A........................   3480
StMSH4.4                  ............................................................   3460
StMSH4.t1                 ............................................................   7280
StMSH4.t2                 ............................................................   7279
StMSH4.f1                 AAATTGTGATGGCATTAAACTATATGCCTTAATGAGTTTTAAACACTGACACTGCTTCAA   3467
StMSH4.6                  .............T..............................................   3476
StMSH4.3                  .............T..............................................   3477
Soltu.DM.08G000640.1|cDNA ------------------------------------------------------------    284
StMSH4.1                  .............T..............................................   3477

SlMSH4.1                  .....A......................................................   3645
SeMSH4.1                  .....A....................................G.................   3384
StMSH4.11                 .....A......................................................   3490
StMSH4.9                  .....A......................................................   3490
StMSH4.10                 .....A......................................................   3490
SchMSH4.1                 .....A......................................................   3515
StMSH4.8                  .....A......................................................   3483
StMSH4.7                  .....A......................................................   3541
ScnMSH4.1                 .....A......................................................   3539
ScnMSH4.2                 .....A......................................................   7876
StMSH4.5                  .....A......................................................   3540
StMSH4.2                  .....A......................................................   3540
StMSH4.4                  .....-......................................................   3519
StMSH4.t1                 .....-......................................................   7339
StMSH4.t2                 .....-......................................................   7338
StMSH4.f1                 ACTTT-ATACATTCTGAAGGGAGCTGTACTGGTTAAAGGTTTAGCTGCTAAGGAACCGTC   3526
StMSH4.6                  .....A......................................................   3536
StMSH4.3                  .....A......................................................   3537
Soltu.DM.08G000640.1|cDNA ------------------..........................................    326
StMSH4.1                  .....A......................................................   3537

SlMSH4.1                  .........T..................................................   3705
SeMSH4.1                  .........T..................................................   3444
StMSH4.11                 .........T..................................................   3550
StMSH4.9                  .........T..................................................   3550
StMSH4.10                 .........T..................................................   3550
SchMSH4.1                 ............................................................   3575
StMSH4.8                  ............................................................   3543
StMSH4.7                  ............................................................   3601
ScnMSH4.1                 ............................................................   3599
ScnMSH4.2                 ............................................................   7936
StMSH4.5                  ............................................................   3600
StMSH4.2                  ............................................................   3600
StMSH4.4                  ............................................................   3579
StMSH4.t1                 ............................................................   7399
StMSH4.t2                 ............................................................   7398
StMSH4.f1                 TGCTCTTGGACTGGATTCATACTACAAGCAATACTATTTGTGCTTGGCTGCAGCAGCTGC   3586
StMSH4.6                  ............................................................   3596
StMSH4.3                  ............................................................   3597
Soltu.DM.08G000640.1|cDNA ............................................................    386
StMSH4.1                  ............................................................   3597

SlMSH4.1                  ................................................A..........T   3765
SeMSH4.1                  ...........................................................T   3504
StMSH4.11                 ............................................................   3610
StMSH4.9                  ............................................................   3610
StMSH4.10                 ............................................................   3610
SchMSH4.1                 ...............................................T.....C......   3635
StMSH4.8                  ..............................................A.............   3603
StMSH4.7                  ....................................................T.......   3661
ScnMSH4.1                 .............................................T..............   3659
ScnMSH4.2                 .............................................T..............   7996
StMSH4.5                  .............................................T..............   3660
StMSH4.2                  .............................................T..............   3660
StMSH4.4                  ............................................................   3639
StMSH4.t1                 ............................................................   7459
StMSH4.t2                 ............................................................   7458
StMSH4.f1                 AACTATCAAGTGGTATGATGCTATGGTGACTTCCAATTTATTGGACGCGGTACTTCATCA   3646
StMSH4.6                  ............................................................   3656
StMSH4.3                  ............................................................   3657
Soltu.DM.08G000640.1|cDNA ...........-------------------------------------------------    397
StMSH4.1                  ............................................................   3657

SlMSH4.1                  A.AT...........T.............-.CG............G.....G........   3824
SeMSH4.1                  .............................-..............................   3563
StMSH4.11                 .............................-..............................   3669
StMSH4.9                  .............................-..............................   3669
StMSH4.10                 .............................-..............................   3669
SchMSH4.1                 .............A...............-..............................   3694
StMSH4.8                  .............................-..............................   3662
StMSH4.7                  .............................A...........C..................   3721
ScnMSH4.1                 .............................-..............................   3718
ScnMSH4.2                 .............................-..............................   8055
StMSH4.5                  ..............G..............-..............................   3719
StMSH4.2                  ..............G..............-..............................   3719
StMSH4.4                  .............................-..............................   3698
StMSH4.t1                 .............................-..............................   7518
StMSH4.t2                 .............................-..............................   7517
StMSH4.f1                 GTGCTTCTTGCATGTAGAATGATAATTTC-AAATTCTTTAGTCATATCTTGAGAGTTGTA   3705
StMSH4.6                  A............A...............-..............................   3715
StMSH4.3                  A............A...............-..............................   3716
Soltu.DM.08G000640.1|cDNA ------------------------------------------------------------    397
StMSH4.1                  A............A...............-..............................   3716

SlMSH4.1                  .....................G.G....................................   3884
SeMSH4.1                  ..........C..........G......................................   3623
StMSH4.11                 ..............T......G......................................   3729
StMSH4.9                  ..............T......G......................................   3729
StMSH4.10                 ..............T......G......................................   3729
SchMSH4.1                 ............................................................   3754
StMSH4.8                  ............................................................   3722
StMSH4.7                  ............................................................   3781
ScnMSH4.1                 ............................................................   3778
ScnMSH4.2                 ............................................................   8115
StMSH4.5                  ............................................................   3779
StMSH4.2                  ............................................................   3779
StMSH4.4                  ............................................................   3758
StMSH4.t1                 ............................................................   7578
StMSH4.t2                 ............................................................   7577
StMSH4.f1                 ATGTAGTTTGTAGAACAGTTTTCAACAACACTGATATCCATTTCTGATAGGTACAAACAC   3765
StMSH4.6                  ............................................................   3775
StMSH4.3                  ............................................................   3776
Soltu.DM.08G000640.1|cDNA ------------------------------------------------------------    397
StMSH4.1                  ............................................................   3776

SlMSH4.1                  ...........T......................................C.........   3944
SeMSH4.1                  ................C...........................................   3683
StMSH4.11                 ...................................A........................   3789
StMSH4.9                  ...................................A........................   3789
StMSH4.10                 ...................................A........................   3789
SchMSH4.1                 ..................G.........................................   3814
StMSH4.8                  ............................................................   3782
StMSH4.7                  ............................................................   3841
ScnMSH4.1                 ............................................................   3838
ScnMSH4.2                 ............................................................   8175
StMSH4.5                  ............................................................   3839
StMSH4.2                  ............................................................   3839
StMSH4.4                  ............................................................   3818
StMSH4.t1                 ............................................................   7638
StMSH4.t2                 ............................................................   7637
StMSH4.f1                 TGAATTGGCTTCGCTATAAGAGTCTCACCAATGCTCTTTCTGATACCTAAGTTTGCAATT   3825
StMSH4.6                  ..................G.........................................   3835
StMSH4.3                  ..................G.........................................   3836
Soltu.DM.08G000640.1|cDNA ------------------------------------------------------------    397
StMSH4.1                  ..................G.........................................   3836

SlMSH4.1                  .......................A....C.....................C..T.....A   4004
SeMSH4.1                  .......................A..............T.....................   3743
StMSH4.11                 ................A......A....................................   3849
StMSH4.9                  ................A......A....................................   3849
StMSH4.10                 ................A......A....................................   3849
SchMSH4.1                 ............................................................   3874
StMSH4.8                  ............................................................   3842
StMSH4.7                  ............................................................   3901
ScnMSH4.1                 ............................................................   3898
ScnMSH4.2                 ............................................................   8235
StMSH4.5                  ............................................................   3899
StMSH4.2                  ............................................................   3899
StMSH4.4                  ............................................................   3878
StMSH4.t1                 ............................................................   7698
StMSH4.t2                 ............................................................   7697
StMSH4.f1                 TGAGCCACTAAGTTCAGGAATGGTCATTTAGTATAGATCTCAGTTAGTTATTACTTGGGC   3885
StMSH4.6                  ....................................................G.......   3895
StMSH4.3                  ....................................................G.......   3896
Soltu.DM.08G000640.1|cDNA ------------------------------------------------------------    397
StMSH4.1                  ....................................................G.......   3896

SlMSH4.1                  ...................................................T......A.   4064
SeMSH4.1                  ..........................................................-.   3802
StMSH4.11                 ..........................................................-.   3908
StMSH4.9                  ..........................................................-.   3908
StMSH4.10                 ..........................................................-.   3908
SchMSH4.1                 ..........................................................-.   3933
StMSH4.8                  ..........................................................-.   3901
StMSH4.7                  ..........................................................-.   3960
ScnMSH4.1                 ..........................................................-.   3957
ScnMSH4.2                 ..........................................................-.   8294
StMSH4.5                  ..........................................................-.   3958
StMSH4.2                  ..........................................................-.   3958
StMSH4.4                  ..........................................................-.   3937
StMSH4.t1                 ..........................................................-.   7757
StMSH4.t2                 ..........................................................-.   7756
StMSH4.f1                 TTAAGTTGTCAGCGTCTAAAAGAGCAAGTCCAAGTCAACAATTATGTCCTCAAAGCAC-A   3944
StMSH4.6                  ..........................................................-.   3954
StMSH4.3                  ..........................................................-.   3955
Soltu.DM.08G000640.1|cDNA ------------------------------------------------------------    397
StMSH4.1                  ..........................................................-.   3955

SlMSH4.1                  ...C......................................G.................   4124
SeMSH4.1                  ...C......................................G.................   3862
StMSH4.11                 ...............G..........................-.................   3967
StMSH4.9                  ...............G..........................-.................   3967
StMSH4.10                 ...............G..........................-.................   3967
SchMSH4.1                 ..........................................-...C.............   3992
StMSH4.8                  ..........................................-.................   3960
StMSH4.7                  ..........................................-...C.............   4019
ScnMSH4.1                 A.........................................-...C.............   4016
ScnMSH4.2                 A.........................................-...C.............   8353
StMSH4.5                  A.........................................-...C.............   4017
StMSH4.2                  A.........................................-...C.............   4017
StMSH4.4                  ..........................................-.................   3996
StMSH4.t1                 ..........................................-.................   7816
StMSH4.t2                 ..........................................-.................   7815
StMSH4.f1                 GTGTAGGGAGCTAAAATTCTCTCCACAAATGAGTAACATTGT-GTGTTCCACAATCGACA   4003
StMSH4.6                  ..........................................-...C.............   4013
StMSH4.3                  ..........................................-...C.............   4014
Soltu.DM.08G000640.1|cDNA ------------------------------------------------------------    397
StMSH4.1                  ..........................................-...C.............   4014

SlMSH4.1                  ..A............................C.........A.............G....   4184
SeMSH4.1                  ..A....................................................G....   3922
StMSH4.11                 ..A.........................................................   4027
StMSH4.9                  ..A.........................................................   4027
StMSH4.10                 ..A.........................................................   4027
SchMSH4.1                 ..A..........C..............................................   4052
StMSH4.8                  ..A...........................................G.............   4020
StMSH4.7                  ..A..............................................G..........   4079
ScnMSH4.1                 ..A.........................................................   4076
ScnMSH4.2                 ..A.........................................................   8413
StMSH4.5                  ..A.........................................................   4077
StMSH4.2                  ..A.........................................................   4077
StMSH4.4                  ............................................................   4056
StMSH4.t1                 ............................................................   7876
StMSH4.t2                 ............................................................   7875
StMSH4.f1                 TACGACTTTGAGATCTCATCCTTAGCTCTTTAAACATCTGAGTTTCCTCATGTTACTATG   4063
StMSH4.6                  ..A.........................................................   4073
StMSH4.3                  ..A.........................................................   4074
Soltu.DM.08G000640.1|cDNA ------------------------------------------------------------    397
StMSH4.1                  ..A.........................................................   4074

SlMSH4.1                  .................................C..........................   4244
SeMSH4.1                  .................................C............C.............   3982
StMSH4.11                 .................................C..........................   4087
StMSH4.9                  .................................C..........................   4087
StMSH4.10                 .................................C..........................   4087
SchMSH4.1                 ..................-----T....................................   4107
StMSH4.8                  .................................C.......G..................   4080
StMSH4.7                  ............................................................   4139
ScnMSH4.1                 ............................................................   4136
ScnMSH4.2                 ............................................................   8473
StMSH4.5                  ............................................................   4137
StMSH4.2                  ............................................................   4137
StMSH4.4                  ............................................................   4116
StMSH4.t1                 ............................................................   7936
StMSH4.t2                 ............................................................   7935
StMSH4.f1                 TTACTTTGTTGAATACAGACTACCTTGAGTAATGTGAAGACTTCCATTCATTAGCTTTTA   4123
StMSH4.6                  ..................-----T....................................   4128
StMSH4.3                  ..................-----T....................................   4129
Soltu.DM.08G000640.1|cDNA ------------------------------------------------------------    397
StMSH4.1                  ..................-----T....................................   4129

SlMSH4.1                  .A......................C....A..............................   4304
SeMSH4.1                  ............................................................   4042
StMSH4.11                 ...........G...............................C................   4147
StMSH4.9                  ...........G...............................C................   4147
StMSH4.10                 ...........G...............................C................   4147
SchMSH4.1                 .....................A......................................   4167
StMSH4.8                  .............T....................................G.........   4140
StMSH4.7                  ............................................................   4199
ScnMSH4.1                 ............................................................   4196
ScnMSH4.2                 ............................................................   8533
StMSH4.5                  ............................................................   4197
StMSH4.2                  ............................................................   4197
StMSH4.4                  ............................................................   4176
StMSH4.t1                 ............................................................   7996
StMSH4.t2                 ............................................................   7995
StMSH4.f1                 TGAAAAACTGACACAATTTGATGCTTGGTGAGAGTTGTAACAAAGAGGTCATCTGATAGC   4183
StMSH4.6                  ............................................................   4188
StMSH4.3                  ............................................................   4189
Soltu.DM.08G000640.1|cDNA ------------------------------------------------------------    397
StMSH4.1                  ............................................................   4189

SlMSH4.1                  .C.......G.............................C....................   4364
SeMSH4.1                  ............................................................   4102
StMSH4.11                 ............................................................   4207
StMSH4.9                  ............................................................   4207
StMSH4.10                 ............................................................   4207
SchMSH4.1                 .......................GT...........T.......................   4227
StMSH4.8                  ............................................................   4200
StMSH4.7                  ............................................................   4259
ScnMSH4.1                 ............................................................   4256
ScnMSH4.2                 ............................................................   8593
StMSH4.5                  ............................................................   4257
StMSH4.2                  ............................................................   4257
StMSH4.4                  ...................-........................................   4235
StMSH4.t1                 ............................................................   8056
StMSH4.t2                 ............................................................   8055
StMSH4.f1                 ATGATTTCTCTTGTGCTACAACAAGATTTTACTGCACATTACTTGCATCAGATCTCCAGA   4243
StMSH4.6                  ............................................................   4248
StMSH4.3                  ............................................................   4249
Soltu.DM.08G000640.1|cDNA ------------------------------------------------------------    397
StMSH4.1                  ............................................................   4249

SlMSH4.1                  ...................................A....C....A.......G......   4424
SeMSH4.1                  ........................................C....A..............   4162
StMSH4.11                 ........................................C....A..............   4267
StMSH4.9                  ........................................C....A..............   4267
StMSH4.10                 ........................................C....A..............   4267
SchMSH4.1                 ...............G............................................   4287
StMSH4.8                  ..............................TT........C....A..............   4260
StMSH4.7                  ............................................................   4319
ScnMSH4.1                 ..............................A.............................   4316
ScnMSH4.2                 ..............................A.............................   8653
StMSH4.5                  ..............................A.............................   4317
[truncated: 356,357 more chars]
