# Supplementary material for: Crossover shortage in potato is caused by StMSH4 mutant alleles and leads to either highly uniform unreduced pollen or sterility
Source: Genetics. 2023 Nov 7;226(1):iyad194. doi: 10.1093/genetics/iyad194 (PMC10763545; doi:10.1093/genetics/iyad194)
Supplement: iyad194_Supplementary_Data [file iyad194_supplementary_data.zip › Table_S2_GENETICS-2023-306474.xlsx]

## Sheet: Suppl. table 2
Clot et al. 2023 Crossover shortage in potato is caused by StMSH4 mutant alleles and leads to either highly uniform unreduced pollen or sterility
Table S2: List of predicted loss-of-function variants in desynaptic bulk and description of affected genes
Columns “CHROM” and “POS” referees de DMv6.1 chromosome and position, “REF”, “ALT”, “QUAL”, “DP” and, “DP4” follow VCF format specification.
Columns DP4_ref and DP4_alt decompose the DP4 field to highlight the absence of reads supporting the reference alleles, indicative of homozygous loss-of-function mutation (column “LOF_hom”).
Column “Gene_ID” indicates DM v6.1 gene ID of the genes affected by a given variant.
Column TAIR_short_discription correspond to the annotation of that gene based on homology with The Arabidopsis Information Resource (TAIR).
CHROM	POS	REF	ALT	QUAL	DP	DP4	DP4_ref	DP4_alt	gene_ID	LOF_hom	TAIR_short_description
chr08	732291	G	T	1067.13	DP=36	DP4=0,0,15,17	0	32	Soltu.DM.08G000140	yes	YTH family protein
chr08	784939	G	A	229.671	DP=30	DP4=9,2,9,5	11	14	Soltu.DM.08G000140	no	YTH family protein
chr08	795171	T	C	1693.14	DP=52	DP4=0,0,18,24	0	42	Soltu.DM.08G000140	yes	YTH family protein
chr08	888993	T	C	2160.14	DP=67	DP4=0,0,29,21	0	50	Soltu.DM.08G000140	yes	YTH family protein
chr08	960734	T	A	1284.84	DP=43	DP4=0,1,6,31	1	37	Soltu.DM.08G000410	no	stress-inducible protein, putative
chr08	998982	A	G	740.127	DP=23	DP4=0,0,9,10	0	19	Soltu.DM.08G000470	yes	hAT transposon superfamily
chr08	1134720	C	CTCACAAG	1936.14	DP=40	DP4=0,0,21,13	0	34	Soltu.DM.08G000640	yes	MUTS-like protein 4
chr08	1271500	CT	C	1171.58	DP=70	DP4=1,2,30,12	3	42	Soltu.DM.08G000730	no	NB-ARC domain-containing disease resistance protein
chr08	1272214	G	A	1117.42	DP=34	DP4=1,0,17,12	1	29	Soltu.DM.08G000730	no	NB-ARC domain-containing disease resistance protein
chr08	1311769	C	T	260.704	DP=75	DP4=28,19,4,4	47	8	Soltu.DM.08G000790	no	hypothetical protein
chr08	1324251	CAATTGCA	C	737.127	DP=25	DP4=0,0,8,7	0	15	Soltu.DM.08G000800	yes	NB-ARC domain-containing disease resistance protein
chr08	1324410	CA	C	290.121	DP=13	DP4=0,0,6,6	0	12	Soltu.DM.08G000800	yes	NB-ARC domain-containing disease resistance protein
chr08	1324653	C	CA	1775.85	DP=67	DP4=0,3,29,28	3	57	Soltu.DM.08G000800	no	NB-ARC domain-containing disease resistance protein
chr08	1403353	A	T	369.142	DP=28	DP4=7,3,7,2	10	9	Soltu.DM.08G000860	no	nudix hydrolase homolog 8
chr08	1517551	GA	G	114.63	DP=36	DP4=7,5,7,9	12	16	Soltu.DM.08G001000	no	Hyaluronan / mRNA binding family
chr08	1525479	TA	T	490.518	DP=76	DP4=14,25,12,22	39	34	Soltu.DM.08G001010	no	Hyaluronan / mRNA binding family
chr08	1576288	A	ATGTTT	2268.91	DP=70	DP4=1,1,13,32	2	45	Soltu.DM.08G001050	no	GATA transcription factor 26
chr08	1676719	T	C	1294.43	DP=76	DP4=10,13,10,24	23	34	Soltu.DM.08G001170	no	Haloacid dehalogenase-like hydrolase (HAD) superfamily protein
chr08	1755855	A	ACTAG	588.389	DP=22	DP4=0,1,7,4	1	11	Soltu.DM.08G001250	no	NAC domain containing protein 71
chr08	1799411	C	A	19.7294	DP=33	DP4=13,14,1,0	27	1	Soltu.DM.08G001300	no	plant intracellular ras group-related LRR 4
chr08	1799645	T	A	116.755	DP=45	DP4=29,4,4,1	33	5	Soltu.DM.08G001300	no	plant intracellular ras group-related LRR 4
chr08	1869147	A	AC	230.104	DP=47	DP4=13,16,7,7	29	14	Soltu.DM.08G001400	no	hypothetical protein
chr08	1869704	G	GTCGTAAC	1190.17	DP=57	DP4=5,24,7,17	29	24	Soltu.DM.08G001400	no	hypothetical protein
chr08	1869830	AT	A	729.208	DP=38	DP4=0,1,5,31	1	36	Soltu.DM.08G001400	no	hypothetical protein
